# Supplementary material for: Pb6Co9(TeO6)5
Source: Acta Crystallogr Sect E Struct Rep Online. 2012 Aug 31;68(Pt 9):i71. doi: 10.1107/S1600536812037038 (PMC3435567; doi:10.1107/S1600536812037038)
Supplement: Supplementary file 1 [file e-68-00i71-sup1.cif]

##############################################################################
#                                                                            #
# This CIF contains the data in a paper accepted for publication in          #
# Acta Crystallographica Section E. It conforms to the requirements of       #
# Notes for Authors for Acta Crystallographica Section E, and has been       #
# peer reviewed under the auspices of the IUCr Commission on Journals.       #
#                                                                            #
# Full details of the Crystallographic Information File format               #
# are given in the paper "The Crystallographic Information File (CIF):       #
# a New Standard Archive File for Crystallography" by S. R. Hall, F. H.      #
# Allen and I. D. Brown [Acta Cryst. (1991), A47, 655-685].                  #
#                                                                            #
# The current version of the core CIF dictionary is obtainable from          #
# ftp://ftp.iucr.org/pub/cif_core.dic.                                       #
#                                                                            #
# Software is freely available for graphical display of the structure(s)     #
# in this CIF. For information consult the CIF software page                 #
# http://www.iucr.org/resources/cif/software.                                #
#                                                                            #
# This file may be used for bona fide research purposes within the           #
# scientific community so long as proper attribution is given to the journal # 
# article from which it was obtained.                                        #
#                                                                            #
##############################################################################
data_I
_audit_creation_method     SHELXL-97
_chemical_name_systematic
;
hexalead(II) nonacobalt(II) pentatellurate(VI)
;
_chemical_name_common     ?
_chemical_formula_moiety     ?
_chemical_formula_sum     'Co9 O30 Pb6 Te5'
_chemical_formula_structural     'Pb6 Co9 (Te O6)5'
_chemical_formula_iupac     'Pb6 Co9 (Te O6)5'
_chemical_formula_weight     2891.51
_chemical_melting_point     ?
_symmetry_cell_setting     hexagonal
_symmetry_space_group_name_H-M     'P 63 2 2'
_symmetry_space_group_name_Hall     'P 6c 2c'
loop_
    _symmetry_equiv_pos_as_xyz
    'x, y, z'
    'x-y, x, z+1/2'
    '-y, x-y, z'
    '-x, -y, z+1/2'
    '-x+y, -x, z'
    'y, -x+y, z+1/2'
    '-y, -x, -z+1/2'
    'x-y, -y, -z'
    'x, x-y, -z+1/2'
    'y, x, -z'
    '-x+y, y, -z+1/2'
    '-x, -x+y, -z'
_cell_length_a     10.39150(10)
_cell_length_b     10.39150(10)
_cell_length_c     13.6273(2)
_cell_angle_alpha     90.00
_cell_angle_beta     90.00
_cell_angle_gamma     120.00
_cell_volume     1274.37(3)
_cell_formula_units_Z     2
_cell_measurement_reflns_used     6739
_cell_measurement_theta_min     2.751
_cell_measurement_theta_max     36.766
_cell_measurement_temperature     293(2)
_exptl_crystal_description     parallelepiped
_exptl_crystal_colour     'dark red'
_exptl_crystal_size_max     0.072
_exptl_crystal_size_mid     0.060
_exptl_crystal_size_min     0.048
_exptl_crystal_density_diffrn     7.535
_exptl_crystal_density_meas     ?
_exptl_crystal_density_method     'not measured'
_exptl_crystal_F_000     2470
_exptl_absorpt_coefficient_mu     50.890
_exptl_absorpt_correction_type     numerical
_exptl_absorpt_process_details
;
(<i>HABITUS</i>; Herrendorf, 1997)
;
_exptl_absorpt_correction_T_min     0.1231
_exptl_absorpt_correction_T_max     0.2002
_exptl_special_details
;
;
_diffrn_ambient_temperature     293(2)
_diffrn_radiation_type     MoK\a
_diffrn_radiation_wavelength     0.71073
_diffrn_radiation_source     'fine-focus sealed tube'
_diffrn_radiation_monochromator     graphite
_diffrn_measurement_device_type     'Bruker APEXII CCD'
_diffrn_measurement_method     '\w and \f scans'
_diffrn_detector_area_resol_mean     ?
_diffrn_reflns_number     45686
_diffrn_reflns_av_R_equivalents     0.0680
_diffrn_reflns_av_sigmaI/netI     0.0320
_diffrn_reflns_theta_min     2.26
_diffrn_reflns_theta_max     37.57
_diffrn_reflns_theta_full     37.57
_diffrn_measured_fraction_theta_max     0.996
_diffrn_measured_fraction_theta_full     0.996
_diffrn_reflns_limit_h_min     -16
_diffrn_reflns_limit_h_max     17
_diffrn_reflns_limit_k_min     -17
_diffrn_reflns_limit_k_max     17
_diffrn_reflns_limit_l_min     -22
_diffrn_reflns_limit_l_max     23
_diffrn_standards_number     0
_diffrn_standards_interval_count     .
_diffrn_standards_interval_time     .
_diffrn_standards_decay_%     ?
_refine_special_details
;
Refinement of <i>F</i>^2^ against ALL reflections. The weighted <i>R</i>-factor
<i>wR</i> and goodness of fit <i>S</i> are based on <i>F</i>^2^, conventional
<i>R</i>-factors <i>R</i> are based on <i>F</i>, with <i>F</i> set to zero for
negative <i>F</i>^2^. The threshold expression of <i>F</i>^2^ >
\s(<i>F</i>^2^) is used only for calculating <i>R</i>-factors(gt) <i>etc</i>.
and is not relevant to the choice of reflections for refinement.
<i>R</i>-factors based on <i>F</i>^2^ are statistically about twice as large
as those based on <i>F</i>, and <i>R</i>- factors based on ALL data will be
even larger.
;
_reflns_number_total     2262
_reflns_number_gt     1908
_reflns_threshold_expression     I>2\s(I)
_refine_ls_structure_factor_coef     Fsqd
_refine_ls_matrix_type     full
_refine_ls_R_factor_all     0.0335
_refine_ls_R_factor_gt     0.0246
_refine_ls_wR_factor_gt     0.0545
_refine_ls_wR_factor_ref     0.0559
_refine_ls_goodness_of_fit_ref     1.090
_refine_ls_restrained_S_all     1.090
_refine_ls_number_reflns     2262
_refine_ls_number_parameters     81
_refine_ls_number_restraints     0
_refine_ls_hydrogen_treatment     ?
_refine_ls_weighting_scheme     calc
_refine_ls_weighting_details
         'calc w=1/[\s^2^(Fo^2^)+(0.0244P)^2^+0.0000P] where P=(Fo^2^+2Fc^2^)/3'
_atom_sites_solution_hydrogens     ?
_atom_sites_solution_primary     direct
_atom_sites_solution_secondary     difmap
_refine_ls_shift/su_max     0.000
_refine_ls_shift/su_mean     0.000
_refine_diff_density_max     2.958
_refine_diff_density_min     -2.587
_refine_ls_extinction_method     'SHELXL97 (Sheldrick, 2008)'
_refine_ls_extinction_coef     0.00019(3)
_refine_ls_extinction_expression
                                  'Fc^*^=kFc[1+0.001xFc^2^\l^3^/sin(2\q)]^-1/4^'
_refine_ls_abs_structure_details     'Flack (1983), 882 Friedel pairs'
_refine_ls_abs_structure_Flack     0.134(10)
loop_
    _atom_type_symbol
    _atom_type_description
    _atom_type_scat_dispersion_real
    _atom_type_scat_dispersion_imag
    _atom_type_scat_source
    'Co' 'Co' 0.3494 0.9721
                         'International Tables Vol C Tables 4.2.6.8 and 6.1.1.4'
    'O' 'O' 0.0106 0.0060
                         'International Tables Vol C Tables 4.2.6.8 and 6.1.1.4'
    'Pb' 'Pb' -3.3944 10.1111
                         'International Tables Vol C Tables 4.2.6.8 and 6.1.1.4'
    'Te' 'Te' -0.5308 1.6751
                         'International Tables Vol C Tables 4.2.6.8 and 6.1.1.4'
_computing_data_collection     'APEX2 (Bruker, 2004)'
_computing_cell_refinement     'SAINT (Bruker, 2004)'
_computing_data_reduction     'SAINT (Bruker, 2004)'
_computing_structure_solution     'SHELXS97 (Sheldrick, 2008)'
_computing_structure_refinement     'SHELXL97 (Sheldrick, 2008)'
_computing_molecular_graphics     'ATOMS for Windows (Dowty, 2006)'
_computing_publication_material     'publCIF (Westrip, 2010)'
loop_
    _atom_site_type_symbol
    _atom_site_label
    _atom_site_fract_x
    _atom_site_fract_y
    _atom_site_fract_z
    _atom_site_U_iso_or_equiv
    _atom_site_adp_type
    _atom_site_calc_flag
    _atom_site_refinement_flags
    _atom_site_occupancy
    _atom_site_symmetry_multiplicity
    _atom_site_disorder_assembly
    _atom_site_disorder_group
    Pb Pb1 0.26736(3) 0.26736(3) 0.0000 0.01216(6) Uani d S 1 2 . .
    Pb Pb2 0.38848(3) 1.0000 0.0000 0.01881(8) Uani d S 1 2 . .
    Te Te1 0.3333 0.6667 -0.09611(4) 0.00407(10) Uani d S 1 3 . .
    Te Te2 0.16730(4) 0.33460(9) 0.2500 0.00433(8) Uani d S 1 2 . .
    Co Co1 0.3333 0.6667 0.11832(9) 0.0066(2) Uani d S 1 3 . .
    Co Co2 0.16885(10) 0.3377(2) -0.2500 0.00664(18) Uani d S 1 2 . .
    Co Co3 0.0000 0.0000 0.2500 0.0087(3) Uani d S 1 6 . .
    Co Co4 0.00992(19) 0.50496(10) -0.2500 0.00566(18) Uani d S 1 2 . .
    O O1 0.3366(5) 0.3241(5) -0.1717(3) 0.0077(8) Uani d . 1 1 . .
    O O2 0.1726(7) 0.5050(6) -0.1628(3) 0.0083(10) Uani d . 1 1 . .
    O O3 0.1702(7) 0.1801(6) 0.3277(3) 0.0105(9) Uani d . 1 1 . .
    O O5 0.3239(8) 0.4818(6) 0.3295(3) 0.0076(10) Uani d . 1 1 . .
    O O6 0.3481(4) 0.5265(4) -0.0034(4) 0.0069(6) Uani d . 1 1 . .
loop_
    _atom_site_aniso_label
    _atom_site_aniso_U_11
    _atom_site_aniso_U_22
    _atom_site_aniso_U_33
    _atom_site_aniso_U_12
    _atom_site_aniso_U_13
    _atom_site_aniso_U_23
    Pb1 0.01117(9) 0.01117(9) 0.01243(12) 0.00429(9) 0.00014(9) -0.00014(9)
    Pb2 0.01104(9) 0.01201(13) 0.03372(18) 0.00601(7) -0.00268(13) -0.0054(3)
    Te1 0.00414(14) 0.00414(14) 0.0039(2) 0.00207(7) 0.000 0.000
    Te2 0.00362(13) 0.00380(19) 0.00564(18) 0.00190(10) 0.0002(4) 0.000
    Co1 0.0066(3) 0.0066(3) 0.0066(5) 0.00332(16) 0.000 0.000
    Co2 0.0057(3) 0.0069(5) 0.0077(4) 0.0035(2) 0.0006(10) 0.000
    Co3 0.0061(4) 0.0061(4) 0.0140(7) 0.00305(19) 0.000 0.000
    Co4 0.0031(5) 0.0045(3) 0.0089(4) 0.0015(2) 0.000 -0.0002(3)
    O1 0.011(2) 0.008(2) 0.0048(15) 0.0055(14) 0.0003(13) -0.0022(13)
    O2 0.007(2) 0.006(2) 0.012(2) 0.0022(17) -0.0001(16) -0.0034(15)
    O3 0.011(2) 0.012(2) 0.0077(16) 0.0059(15) 0.0000(15) 0.0011(15)
    O5 0.004(2) 0.006(2) 0.0072(18) -0.0011(18) -0.0005(18) 0.0009(15)
    O6 0.0058(14) 0.0070(14) 0.0075(15) 0.0029(11) -0.001(2) 0.002(2)
_geom_special_details
;
All e.s.d.'s (except the e.s.d. in the dihedral angle between two l.s. planes)
are estimated using the full covariance matrix. The cell e.s.d.'s are taken
into account individually in the estimation of e.s.d.'s in distances, angles
and torsion angles; correlations between e.s.d.'s in cell parameters are only
used when they are defined by crystal symmetry. An approximate (isotropic)
treatment of cell e.s.d.'s is used for estimating e.s.d.'s involving l.s.
planes.
;
loop_
    _geom_bond_atom_site_label_1
    _geom_bond_atom_site_label_2
    _geom_bond_site_symmetry_2
    _geom_bond_distance
    _geom_bond_publ_flag
    Pb1 O6 10 2.387(4) ?
    Pb1 O6 . 2.387(4) ?
    Pb1 O1 10 2.432(4) ?
    Pb1 O1 . 2.432(4) ?
    Pb1 O3 6_554 3.327(7) ?
    Pb1 O3 11 3.327(7) ?
    Pb1 O3 2_554 3.453(7) ?
    Pb1 O3 9 3.453(7) ?
    Pb1 Pb2 5_565 3.5764(4) ?
    Pb1 Pb2 3_665 3.5777(2) ?
    Pb2 O6 12_665 2.420(3) ?
    Pb2 O6 3_665 2.420(3) ?
    Pb2 O2 10_565 2.726(5) ?
    Pb2 O2 5_565 2.726(5) ?
    Pb2 O5 9_565 2.727(5) ?
    Pb2 O5 6_564 2.727(5) ?
    Pb2 O6 5_565 3.155(3) ?
    Pb2 O6 10_565 3.155(3) ?
    Pb2 O3 6_564 3.230(4) ?
    Pb2 O3 9_565 3.230(4) ?
    Te1 O2 5_565 1.906(5) ?
    Te1 O2 . 1.906(5) y
    Te1 O2 3_665 1.906(5) ?
    Te1 O6 5_565 1.991(4) ?
    Te1 O6 3_665 1.991(4) ?
    Te1 O6 . 1.991(4) y
    Te2 O5 . 1.917(6) y
    Te2 O5 11 1.917(6) ?
    Te2 O3 11 1.937(7) ?
    Te2 O3 . 1.937(7) y
    Te2 O1 2 1.939(5) y
    Te2 O1 10 1.939(5) ?
    Co1 O5 9_565 2.004(6) ?
    Co1 O5 11 2.004(6) y
    Co1 O5 7_665 2.004(6) ?
    Co1 O6 5_565 2.262(5) ?
    Co1 O6 3_665 2.262(5) ?
    Co1 O6 . 2.262(5) y
    Co2 O2 11_554 2.090(6) ?
    Co2 O2 . 2.090(6) y
    Co2 O3 10 2.090(8) y
    Co2 O3 2_554 2.090(8) ?
    Co2 O1 . 2.108(6) y
    Co2 O1 11_554 2.108(6) ?
    Co3 O3 7 2.107(4) ?
    Co3 O3 . 2.107(4) y
    Co3 O3 3 2.107(4) ?
    Co3 O3 5 2.107(4) ?
    Co3 O3 11 2.107(4) ?
    Co3 O3 9 2.107(4) ?
    Co4 O2 . 2.067(7) y
    Co4 O2 9_564 2.067(7) ?
    Co4 O1 5_565 2.071(4) y
    Co4 O1 11_554 2.071(4) ?
    Co4 O5 8_565 2.116(7) y
    Co4 O5 2_554 2.116(7) ?
loop_
    _geom_angle_atom_site_label_1
    _geom_angle_atom_site_label_2
    _geom_angle_atom_site_label_3
    _geom_angle_site_symmetry_1
    _geom_angle_site_symmetry_3
    _geom_angle
    _geom_angle_publ_flag
    O6 Pb1 O6 10 . 84.58(16) ?
    O6 Pb1 O1 10 10 79.26(18) ?
    O6 Pb1 O1 . 10 77.79(18) ?
    O6 Pb1 O1 10 . 77.79(18) ?
    O6 Pb1 O1 . . 79.26(18) ?
    O1 Pb1 O1 10 . 148.79(19) ?
    O6 Pb1 O3 10 6_554 95.87(13) ?
    O6 Pb1 O3 . 6_554 133.98(17) ?
    O1 Pb1 O3 10 6_554 147.68(15) ?
    O1 Pb1 O3 . 6_554 56.26(15) ?
    O6 Pb1 O3 10 11 133.98(17) ?
    O6 Pb1 O3 . 11 95.87(13) ?
    O1 Pb1 O3 10 11 56.26(15) ?
    O1 Pb1 O3 . 11 147.68(15) ?
    O3 Pb1 O3 6_554 11 114.8(2) ?
    O6 Pb1 O3 10 2_554 138.20(17) ?
    O6 Pb1 O3 . 2_554 95.05(13) ?
    O1 Pb1 O3 10 2_554 141.63(15) ?
    O1 Pb1 O3 . 2_554 61.26(14) ?
    O3 Pb1 O3 6_554 2_554 55.44(13) ?
    O3 Pb1 O3 11 2_554 87.73(10) ?
    O6 Pb1 O3 10 9 95.05(13) ?
    O6 Pb1 O3 . 9 138.20(17) ?
    O1 Pb1 O3 10 9 61.26(14) ?
    O1 Pb1 O3 . 9 141.63(15) ?
    O3 Pb1 O3 6_554 9 87.73(10) ?
    O3 Pb1 O3 11 9 55.44(13) ?
    O3 Pb1 O3 2_554 9 111.4(2) ?
    O6 Pb2 O6 12_665 3_665 83.17(17) ?
    O6 Pb2 O2 12_665 10_565 61.34(16) ?
    O6 Pb2 O2 3_665 10_565 107.91(19) ?
    O6 Pb2 O2 12_665 5_565 107.91(19) ?
    O6 Pb2 O2 3_665 5_565 61.34(16) ?
    O2 Pb2 O2 10_565 5_565 166.8(3) ?
    O6 Pb2 O5 12_665 9_565 106.77(19) ?
    O6 Pb2 O5 3_665 9_565 68.25(16) ?
    O2 Pb2 O5 10_565 9_565 66.27(12) ?
    O2 Pb2 O5 5_565 9_565 112.94(13) ?
    O6 Pb2 O5 12_665 6_564 68.25(16) ?
    O6 Pb2 O5 3_665 6_564 106.77(19) ?
    O2 Pb2 O5 10_565 6_564 112.94(13) ?
    O2 Pb2 O5 5_565 6_564 66.27(12) ?
    O5 Pb2 O5 9_565 6_564 173.7(3) ?
    O6 Pb2 O6 12_665 5_565 138.39(2) ?
    O6 Pb2 O6 3_665 5_565 55.23(15) ?
    O2 Pb2 O6 10_565 5_565 126.25(15) ?
    O2 Pb2 O6 5_565 5_565 55.67(17) ?
    O5 Pb2 O6 9_565 5_565 60.10(16) ?
    O5 Pb2 O6 6_564 5_565 120.76(15) ?
    O6 Pb2 O6 12_665 10_565 55.23(15) ?
    O6 Pb2 O6 3_665 10_565 138.39(2) ?
    O2 Pb2 O6 10_565 10_565 55.67(17) ?
    O2 Pb2 O6 5_565 10_565 126.25(15) ?
    O5 Pb2 O6 9_565 10_565 120.76(15) ?
    O5 Pb2 O6 6_564 10_565 60.10(16) ?
    O6 Pb2 O6 5_565 10_565 166.38(13) ?
    O6 Pb2 O3 12_665 6_564 120.59(18) ?
    O6 Pb2 O3 3_665 6_564 121.18(18) ?
    O2 Pb2 O3 10_565 6_564 130.9(2) ?
    O2 Pb2 O3 5_565 6_564 60.21(13) ?
    O5 Pb2 O3 9_565 6_564 132.1(2) ?
    O5 Pb2 O3 6_564 6_564 53.44(14) ?
    O6 Pb2 O3 5_565 6_564 86.29(19) ?
    O6 Pb2 O3 10_565 6_564 84.37(18) ?
    O6 Pb2 O3 12_665 9_565 121.18(18) ?
    O6 Pb2 O3 3_665 9_565 120.59(18) ?
    O2 Pb2 O3 10_565 9_565 60.21(13) ?
    O2 Pb2 O3 5_565 9_565 130.9(2) ?
    O5 Pb2 O3 9_565 9_565 53.44(14) ?
    O5 Pb2 O3 6_564 9_565 132.1(2) ?
    O6 Pb2 O3 5_565 9_565 84.37(18) ?
    O6 Pb2 O3 10_565 9_565 86.29(19) ?
    O3 Pb2 O3 6_564 9_565 93.32(14) ?
    O2 Te1 O2 5_565 . 99.15(18) ?
    O2 Te1 O2 5_565 3_665 99.15(18) ?
    O2 Te1 O2 . 3_665 99.15(18) ?
    O2 Te1 O6 5_565 5_565 90.7(2) ?
    O2 Te1 O6 . 5_565 85.2(2) ?
    O2 Te1 O6 3_665 5_565 168.4(2) ?
    O2 Te1 O6 5_565 3_665 85.2(2) ?
    O2 Te1 O6 . 3_665 168.4(2) ?
    O2 Te1 O6 3_665 3_665 90.7(2) ?
    O6 Te1 O6 5_565 3_665 84.0(2) ?
    O2 Te1 O6 5_565 . 168.4(2) ?
    O2 Te1 O6 . . 90.7(2) ?
    O2 Te1 O6 3_665 . 85.2(2) ?
    O6 Te1 O6 5_565 . 84.0(2) ?
    O6 Te1 O6 3_665 . 84.0(2) ?
    O5 Te2 O5 . 11 92.5(3) ?
    O5 Te2 O3 . 11 177.8(2) ?
    O5 Te2 O3 11 11 89.6(2) ?
    O5 Te2 O3 . . 89.6(2) ?
    O5 Te2 O3 11 . 177.8(2) ?
    O3 Te2 O3 11 . 88.2(2) ?
    O5 Te2 O1 . 2 93.3(2) ?
    O5 Te2 O1 11 2 85.9(2) ?
    O3 Te2 O1 11 2 87.0(2) ?
    O3 Te2 O1 . 2 93.7(2) ?
    O5 Te2 O1 . 10 85.9(2) ?
    O5 Te2 O1 11 10 93.3(2) ?
    O3 Te2 O1 11 10 93.7(2) ?
    O3 Te2 O1 . 10 87.0(2) ?
    O1 Te2 O1 2 10 179.0(3) ?
    O5 Co1 O5 9_565 11 108.14(14) ?
    O5 Co1 O5 9_565 7_665 108.14(14) ?
    O5 Co1 O5 11 7_665 108.14(14) ?
    O5 Co1 O6 9_565 5_565 87.99(18) ?
    O5 Co1 O6 11 5_565 85.39(19) ?
    O5 Co1 O6 7_665 5_565 153.55(18) ?
    O5 Co1 O6 9_565 3_665 85.39(19) ?
    O5 Co1 O6 11 3_665 153.55(18) ?
    O5 Co1 O6 7_665 3_665 87.99(18) ?
    O6 Co1 O6 5_565 3_665 72.17(17) ?
    O5 Co1 O6 9_565 . 153.55(18) ?
    O5 Co1 O6 11 . 87.99(18) ?
    O5 Co1 O6 7_665 . 85.39(18) ?
    O6 Co1 O6 5_565 . 72.17(17) ?
    O6 Co1 O6 3_665 . 72.17(17) ?
    O2 Co2 O2 11_554 . 87.8(3) ?
    O2 Co2 O3 11_554 10 92.52(17) ?
    O2 Co2 O3 . 10 174.4(3) ?
    O2 Co2 O3 11_554 2_554 174.4(3) ?
    O2 Co2 O3 . 2_554 92.52(17) ?
    O3 Co2 O3 10 2_554 87.7(2) ?
    O2 Co2 O1 11_554 . 89.3(2) ?
    O2 Co2 O1 . . 95.5(2) ?
    O3 Co2 O1 10 . 78.9(2) ?
    O3 Co2 O1 2_554 . 96.2(2) ?
    O2 Co2 O1 11_554 11_554 95.5(2) ?
    O2 Co2 O1 . 11_554 89.3(2) ?
    O3 Co2 O1 10 11_554 96.2(2) ?
    O3 Co2 O1 2_554 11_554 78.9(2) ?
    O1 Co2 O1 . 11_554 173.3(3) ?
    O3 Co3 O3 7 . 175.2(5) ?
    O3 Co3 O3 7 3 79.5(4) ?
    O3 Co3 O3 . 3 96.96(14) ?
    O3 Co3 O3 7 5 86.8(4) ?
    O3 Co3 O3 . 5 96.96(14) ?
    O3 Co3 O3 3 5 96.96(14) ?
    O3 Co3 O3 7 11 96.96(14) ?
    O3 Co3 O3 . 11 79.5(4) ?
    O3 Co3 O3 3 11 86.8(4) ?
    O3 Co3 O3 5 11 175.2(5) ?
    O3 Co3 O3 7 9 96.96(14) ?
    O3 Co3 O3 . 9 86.8(4) ?
    O3 Co3 O3 3 9 175.2(5) ?
    O3 Co3 O3 5 9 79.5(4) ?
    O3 Co3 O3 11 9 96.96(14) ?
    O2 Co4 O2 . 9_564 89.8(3) ?
    O2 Co4 O1 . 5_565 96.9(2) ?
    O2 Co4 O1 9_564 5_565 91.0(2) ?
    O2 Co4 O1 . 11_554 91.0(2) ?
    O2 Co4 O1 9_564 11_554 96.9(2) ?
    O1 Co4 O1 5_565 11_554 168.8(4) ?
    O2 Co4 O5 . 8_565 174.7(3) ?
    O2 Co4 O5 9_564 8_565 90.92(16) ?
    O1 Co4 O5 5_565 8_565 77.8(2) ?
    O1 Co4 O5 11_554 8_565 94.2(2) ?
    O2 Co4 O5 . 2_554 90.92(16) ?
    O2 Co4 O5 9_564 2_554 174.7(3) ?
    O1 Co4 O5 5_565 2_554 94.2(2) ?
    O1 Co4 O5 11_554 2_554 77.8(2) ?
    O5 Co4 O5 8_565 2_554 88.9(3) ?
    Te2 O1 Co4 6_554 3_665 98.54(19) ?
    Te2 O1 Co2 6_554 . 96.67(17) ?
    Co4 O1 Co2 3_665 . 89.3(2) ?
    Te2 O1 Pb1 6_554 . 116.6(2) ?
    Co4 O1 Pb1 3_665 . 136.07(18) ?
    Co2 O1 Pb1 . . 110.4(2) ?
    Te1 O2 Co4 . . 129.1(3) ?
    Te1 O2 Co2 . . 130.4(4) ?
    Co4 O2 Co2 . . 89.87(19) ?
    Te1 O2 Pb2 . 3_665 95.48(17) ?
    Co4 O2 Pb2 . 3_665 96.4(2) ?
    Co2 O2 Pb2 . 3_665 111.0(2) ?
    Te2 O3 Co2 . 6 97.34(17) ?
    Te2 O3 Co3 . . 96.2(2) ?
    Co2 O3 Co3 6 . 92.8(3) ?
    Te2 O5 Co1 . 7_665 125.5(4) ?
    Te2 O5 Co4 . 6 97.7(2) ?
    Co1 O5 Co4 7_665 6 120.3(3) ?
    Te2 O5 Pb2 . 2_655 117.3(2) ?
    Co1 O5 Pb2 7_665 2_655 97.82(18) ?
    Co4 O5 Pb2 6 2_655 95.2(2) ?
    Te1 O6 Co1 . . 86.54(14) ?
    Te1 O6 Pb1 . . 136.5(2) ?
    Co1 O6 Pb1 . . 127.8(2) ?
    Te1 O6 Pb2 . 5_565 103.41(16) ?
    Co1 O6 Pb2 . 5_565 100.34(16) ?
    Pb1 O6 Pb2 . 5_565 96.12(13) ?
_iucr_refine_instructions_details
;
TITL Pb6Co9(TeO6)5
CELL  0.71073   10.3915   10.3915   13.6273    90.000    90.000   120.000
ZERR  2           0.0001    0.0001    0.0002     0.000     0.000     0.000
LATT  -1
SYMM           X - Y ,              X ,    0.50000 + Z
SYMM             - Y ,          X - Y ,              Z
SYMM             - X ,            - Y ,    0.50000 + Z
SYMM         - X + Y ,            - X ,              Z
SYMM               Y ,        - X + Y ,    0.50000 + Z
SYMM             - Y ,            - X ,    0.50000 - Z
SYMM           X - Y ,            - Y ,            - Z
SYMM               X ,          X - Y ,    0.50000 - Z
SYMM               Y ,              X ,            - Z
SYMM         - X + Y ,              Y ,    0.50000 - Z
SYMM             - X ,        - X + Y ,            - Z
SFAC Co  O Pb Te
UNIT    18   60  12  10
omit    -1   2   3!      2451.52        329.58      12.09       0.016       3.42
omit    -1   2   1!      1634.23         16.59      11.36       0.004       4.85
omit    -1   2  10!      4192.88       1746.91       9.55       0.037       1.32
omit    -3   6   0!     25263.85      17496.72       8.86       0.118       1.73
omit    -3   6   2!     41461.84      32544.47       7.45       0.160       1.68
omit     0   9   2!      2801.76        671.73       7.08       0.023       0.99
rem Q1 mit einem Abstand von ca. 2 Ang zu einem Co-Atom koennte
rem als weiteres O-Atom (Wasser) angesehen werden. Verfeinerung
rem ergibt keine sinnvolle Werte, auch wenn s.o.f. freigegeben wird
L.S. 5
FMAP 2
PLAN 20
ACTA
BOND $H
TWIN
WGHT    0.024400
EXTI    0.000185
BASF   0.13421
FVAR       0.08830
PB1   3    0.267358    0.267358    0.000000    10.50000    0.01117    0.01117 =
         0.01243   -0.00014    0.00014    0.00429
PB2   3    0.388479    1.000000    0.000000    10.50000    0.01104    0.01201 =
         0.03372   -0.00536   -0.00268    0.00601
TE1   4    0.333333    0.666667   -0.096111    10.33330    0.00414    0.00414 =
         0.00394    0.00000    0.00000    0.00207
TE2   4    0.167300    0.334600    0.250000    10.50000    0.00362    0.00380 =
         0.00564    0.00000    0.00016    0.00190
CO1   1    0.333333    0.666667    0.118322    10.33330    0.00665    0.00665 =
         0.00662    0.00000    0.00000    0.00332
CO2   1    0.168851    0.337701   -0.250000    10.50000    0.00574    0.00691 =
         0.00767    0.00000    0.00056    0.00346
CO3   1    0.000000    0.000000    0.250000    10.16667    0.00611    0.00611 =
         0.01396    0.00000    0.00000    0.00305
CO4   1    0.009922    0.504961   -0.250000    10.50000    0.00308    0.00453 =
         0.00888   -0.00017    0.00000    0.00154
O1    2    0.336561    0.324058   -0.171694    11.00000    0.01119    0.00799 =
         0.00480   -0.00223    0.00032    0.00545
O2    2    0.172633    0.504973   -0.162783    11.00000    0.00663    0.00557 =
         0.01163   -0.00342   -0.00009    0.00219
O3    2    0.170194    0.180050    0.327718    11.00000    0.01131    0.01243 =
         0.00770    0.00112    0.00004    0.00590
O5    2    0.323900    0.481831    0.329536    11.00000    0.00442    0.00606 =
         0.00717    0.00088   -0.00052   -0.00114
O6    2    0.348096    0.526532   -0.003377    11.00000    0.00581    0.00697 =
         0.00750    0.00231   -0.00105    0.00286
HKLF 4 1  0.0000 -1.0000  0.0000  1.0000  1.0000  0.0000  0.0000  0.0000  1.0000
REM  ca_msoo2_0m in P6(3) nach PLATON new in P6322
REM R1 =  0.0246 for   1908 Fo > 4sig(Fo)  and  0.0335 for all   2262 data
REM     81 parameters refined using      0 restraints
END
WGHT      0.0244      0.0000
REM Highest difference peak  2.958,  deepest hole -2.587,  1-sigma level  0.317
Q1    1   0.0000  0.0000  0.3959  10.33333  0.05    2.96
Q2    1   0.3260  0.3260  0.0000  10.50000  0.05    2.72
Q3    1   0.3236  0.9684  0.0159  11.00000  0.05    2.04
Q4    1   0.1759  0.1759  0.0000  10.50000  0.05    1.83
Q5    1   0.2796  0.1944  0.0020  11.00000  0.05    1.28
Q6    1   0.3059  0.6117 -0.2500  10.50000  0.05    1.23
Q7    1   0.3949  0.7012  0.0575  11.00000  0.05    1.03
Q8    1   0.3370  0.5816 -0.0189  11.00000  0.05    1.02
Q9    1   0.3566  0.7132  0.2500  10.50000  0.05    0.97
Q10   1   0.3412  0.3461 -0.2155  11.00000  0.05    0.97
Q11   1   0.2274  0.9166 -0.0023  11.00000  0.05    0.97
Q12   1   0.4571  1.0000  0.0000  10.50000  0.05    0.93
Q13   1   0.0820  0.0793  0.0291  11.00000  0.05    0.93
Q14   1   0.2671  0.9364  0.0471  11.00000  0.05    0.92
Q15   1   0.2704  0.6254 -0.0898  11.00000  0.05    0.91
Q16   1   0.0495  0.0721  0.4658  11.00000  0.05    0.91
Q17   1  -0.0057  0.1553  0.3483  11.00000  0.05    0.90
Q18   1   0.2341  0.4682 -0.2500  10.50000  0.05    0.86
Q19   1   0.0901  0.4814 -0.2004  11.00000  0.05    0.86
Q20   1   0.3430  0.4335  0.3492  11.00000  0.05    0.85
;
data_global
_journal_date_recd_electronic     2012-08-21
_journal_date_accepted     2012-08-27
_journal_name_full     'Acta Crystallographica, Section E'
_journal_year     2012
_journal_volume     68
_journal_issue      9
_journal_page_first     i71
_journal_page_last     i71
_journal_paper_category     QI
_journal_paper_doi     10.1107/S1600536812037038
_journal_coeditor_code     BR2208
_publ_contact_author_name
;
Matthias Weil
;
_publ_contact_author_address
;
Institute for Chemical Technologies and Analytics
Division of Structural Chemistry
Vienna University of Technology
Getreidemarkt 9/164-SC
A-1060 Vienna
Austria
;
_publ_contact_author_email     'mweil@mail.zserv.tuwien.ac.at'
_publ_contact_author_fax     '+43 1 58801 17199'
_publ_contact_author_phone     '+43 1 58801 17122'
_publ_section_title
;
Pb~6~Co~9~(TeO~6~)~5~
;
loop_
    _publ_author_name
    _publ_author_address
    'Artner, Christine'
;
Institute for Chemical Technologies and Analytics
Division of Structural Chemistry
Vienna University of Technology
Getreidemarkt 9/164-SC
A-1060 Vienna
Austria
;
    'Weil, Matthias'
;
Institute for Chemical Technologies and Analytics
Division of Structural Chemistry
Vienna University of Technology
Getreidemarkt 9/164-SC
A-1060 Vienna
Austria
;
