# Supplementary material for: Pb6Co9(TeO6)5
Source: Acta Crystallogr Sect E Struct Rep Online. 2012 Aug 31;68(Pt 9):i71. doi: 10.1107/S1600536812037038 (PMC3435567; doi:10.1107/S1600536812037038)
Supplement: Supplementary file 2 [file e-68-00i71-Isup2.hkl]

# 
# h,k,l, Fc-squared, Fo-squared, sigma(Fo-squared) and status flag 
# 
data_I
_shelx_title ' ca_msoo2_0m in P6(3) nach PLATON new in P6322' 
_shelx_refln_list_code          4 
_shelx_F_calc_maximum     1125.90 
_exptl_crystal_F_000      2470.00 
_reflns_d_resolution_high  0.5829 
 
loop_ 
 _symmetry_equiv_pos_as_xyz 
 'x, y, z' 
 'x-y, x, z+1/2' 
 '-y, x-y, z' 
 '-x, -y, z+1/2' 
 '-x+y, -x, z' 
 'y, -x+y, z+1/2' 
 '-y, -x, -z+1/2' 
 'x-y, -y, -z' 
 'x, x-y, -z+1/2' 
 'y, x, -z' 
 '-x+y, y, -z+1/2' 
 '-x, -x+y, -z' 
 
_cell_length_a    10.3915 
_cell_length_b    10.3915 
_cell_length_c    13.6273 
_cell_angle_alpha  90.000 
_cell_angle_beta   90.000 
_cell_angle_gamma 120.000 
 
_shelx_F_squared_multiplier     1.000 
 
loop_ 
 _refln_index_h 
 _refln_index_k 
 _refln_index_l 
 _refln_F_squared_calc 
 _refln_F_squared_meas 
 _refln_F_squared_sigma 
 _refln_observed_status 
   0   1   0     5834.11     4326.68    959.14 o 
  -1   2   0    48426.01    46029.16    544.21 o 
   0   2   0    13268.85    13222.44    599.12 o 
  -1   3   0    30248.81    29732.74    248.43 o 
   0   3   0   364800.53   369825.47   2610.40 o 
  -2   4   0   174997.75   174511.53    936.56 o 
  -1   4   0     2911.57     3057.78    136.41 o 
   0   4   0    12348.14    11982.73    288.02 o 
  -2   5   0       75.94      328.06    109.59 o 
  -1   5   0     3807.52     4575.27    147.80 o 
   0   5   0    77236.52    72208.19   1570.42 o 
  -2   6   0   121228.90   120217.43    593.19 o 
  -1   6   0    59089.28    56231.98    385.70 o 
   0   6   0   548681.81   558228.69  14283.07 o 
  -3   7   0     9898.93    10043.67    254.88 o 
  -2   7   0    12120.06    11295.05    234.47 o 
  -1   7   0    52423.37    50123.52    421.72 o 
   0   7   0    40448.20    38446.48    574.49 o 
  -4   8   0   370618.34   374129.09   3453.16 o 
  -3   8   0    41711.46    40760.27    387.78 o 
  -2   8   0    29100.81    27473.88    356.78 o 
  -1   8   0    34505.00    33361.30    404.02 o 
   0   8   0    79639.82    77987.93    874.32 o 
  -4   9   0    29453.60    28508.48    393.90 o 
  -3   9   0    14264.99    16061.98    346.05 o 
  -2   9   0    40430.16    38498.71    483.94 o 
  -1   9   0    16609.59    15761.53    378.04 o 
   0   9   0     3851.43     5103.65    391.17 o 
  -5  10   0    29321.78    27253.22    674.23 o 
  -4  10   0    28481.23    28028.90    471.71 o 
  -3  10   0     9927.37     9666.89    337.41 o 
  -2  10   0   212668.30   210586.58   1258.14 o 
  -1  10   0    38695.01    38154.79    572.35 o 
   0  10   0     7056.57     6956.78    484.94 o 
  -5  11   0      392.41      512.49    214.79 o 
  -4  11   0    21837.20    21431.75    497.21 o 
  -3  11   0    26391.88    26873.80    539.89 o 
  -2  11   0    26007.27    24792.42    553.02 o 
  -1  11   0     6398.21     6706.61    364.43 o 
   0  11   0    39880.56    41764.48   1023.50 o 
  -6  12   0    81113.30    87675.27   1098.38 o 
  -5  12   0       57.04      117.25    240.90 o 
  -4  12   0      226.85      475.21    271.43 o 
  -3  12   0      521.42     1229.35    289.33 o 
  -2  12   0    12216.55    12158.44    473.42 o 
  -1  12   0     1793.72     1700.49    345.72 o 
   0  12   0   202285.20   201598.22   3841.58 o 
  -6  13   0     8814.63     8405.01    399.90 o 
  -5  13   0    24711.05    24185.67    582.32 o 
  -4  13   0    15608.53    14659.95    511.16 o 
  -3  13   0     1824.42     1715.56    335.63 o 
  -2  13   0     2121.33     2257.13    382.00 o 
  -1  13   0     8477.40     8304.16    576.45 o 
   0  13   0     1693.31     2207.32    696.89 o 
  -7  14   0     3540.47     3303.11    514.53 o 
  -6  14   0    17162.20    16276.44    553.76 o 
  -5  14   0    19407.74    19787.57    599.07 o 
  -4  14   0    63798.51    62468.88    958.24 o 
  -3  14   0       26.19      293.96    375.07 o 
  -2  14   0    26417.87    27378.91    886.36 o 
  -1  14   0      918.96     1127.59    512.42 o 
   0  14   0     7777.48     8358.10   1074.44 o 
  -7  15   0    20647.61    20688.60    652.73 o 
  -6  15   0      502.68      905.02    368.42 o 
  -5  15   0     5184.24     5744.81    497.79 o 
  -4  15   0     3618.09     4212.21    474.17 o 
  -3  15   0    17232.70    16738.87    862.17 o 
  -2  15   0      383.15      316.22    526.21 o 
  -1  15   0      503.67      672.77    588.37 o 
   0  15   0    44971.21    46570.88   2182.00 o 
  -8  16   0   137160.86   135959.30   2131.78 o 
  -7  16   0     4319.27     3949.93    482.76 o 
  -6  16   0     9874.08     9265.83    595.57 o 
  -5  16   0    10669.14    11295.47    645.65 o 
  -4  16   0     5157.62     4709.03    594.50 o 
  -3  16   0      489.39      316.41    549.95 o 
  -2  16   0    31271.40    31638.32   1351.74 o 
  -8  17   0    13586.78    14647.08    710.57 o 
  -7  17   0       65.74      413.30    436.80 o 
  -6  17   0     7166.24     7673.93    663.77 o 
  -5  17   0     4418.92     4676.65    655.64 o 
  -4  17   0     1219.37     1002.14    672.31 o 
   0   1   1        7.07      456.45    100.95 o 
   0   2   1    29044.31    28652.43    297.29 o 
  -2   3   1   152777.22   148632.28    748.61 o 
  -1   3   1   150993.39   146832.63    599.51 o 
   0   3   1      155.39      545.53     99.57 o 
  -3   4   1    88741.77    85450.17    436.80 o 
  -2   4   1     2121.77     2708.99    127.62 o 
  -1   4   1    88427.43    85228.32    397.80 o 
   0   4   1     9447.84     8975.78    182.35 o 
  -4   5   1      202.18      628.98    122.07 o 
  -3   5   1    87120.91    86663.40    417.79 o 
  -2   5   1    85375.82    85288.61    427.00 o 
  -1   5   1      290.95      615.86    120.10 o 
   0   5   1      791.19     1128.76    118.22 o 
  -5   6   1    98000.31    94915.80    534.66 o 
  -4   6   1   133327.14   128645.42    658.11 o 
  -3   6   1    41697.26    40031.17    343.40 o 
  -2   6   1   119509.64   116229.74    594.63 o 
  -1   6   1    97130.98    94322.20    597.18 o 
   0   6   1        1.57      257.43    136.11 o 
  -6   7   1    15779.69    15250.20    284.74 o 
  -5   7   1    28123.67    28149.98    320.12 o 
  -4   7   1    18686.31    18176.38    306.61 o 
  -3   7   1    19772.07    19608.10    285.06 o 
  -2   7   1    29358.78    29151.64    359.16 o 
  -1   7   1    16795.32    16474.87    308.15 o 
   0   7   1      650.91      832.48    162.20 o 
  -7   8   1     1253.91     1476.96    187.92 o 
  -6   8   1    25349.50    24787.71    339.79 o 
  -5   8   1     2694.29     2764.46    196.54 o 
  -4   8   1    24428.86    23698.55    350.81 o 
  -3   8   1     2753.08     3126.37    185.98 o 
  -2   8   1    21019.93    20969.61    372.13 o 
  -1   8   1     1121.44     1149.85    181.89 o 
   0   8   1    16886.30    17037.62    366.05 o 
  -8   9   1      449.07      724.31    195.00 o 
  -7   9   1     2737.80     3142.98    225.19 o 
  -6   9   1   109314.30   106646.74    761.55 o 
  -5   9   1    15672.82    15447.94    362.79 o 
  -4   9   1    16435.62    16354.18    366.22 o 
  -3   9   1   111309.38   107829.08    934.26 o 
  -2   9   1     3119.68     3350.00    222.51 o 
  -1   9   1      479.56      877.29    203.80 o 
   0   9   1      387.01      216.79    196.64 o 
  -9  10   1     5410.22     5808.28    317.28 o 
  -8  10   1     3636.73     3613.74    263.12 o 
  -7  10   1     9054.23     8979.03    316.89 o 
  -6  10   1     6711.77     6647.46    287.07 o 
  -5  10   1    34087.66    32760.95    540.90 o 
  -4  10   1     8038.68     8081.80    342.48 o 
  -3  10   1     9540.04     9498.87    324.12 o 
  -2  10   1     3635.73     3541.50    251.89 o 
  -1  10   1     5412.48     5518.89    298.99 o 
   0  10   1     4591.09     4473.04    307.86 o 
 -10  11   1    10288.24    10830.96    426.41 o 
  -9  11   1    27440.45    27564.48    543.23 o 
  -8  11   1      965.61      862.96    247.93 o 
  -7  11   1    28313.51    28276.21    541.34 o 
  -6  11   1     7506.00     7642.61    319.69 o 
  -5  11   1     6865.56     6602.51    339.71 o 
  -4  11   1    29763.54    28792.57    536.40 o 
  -3  11   1     1088.28     1211.71    251.21 o 
  -2  11   1    29547.95    29489.21    547.66 o 
  -1  11   1     9784.41    10613.26    442.40 o 
   0  11   1      612.60      819.10    299.74 o 
 -11  12   1    28031.09    27830.58    713.91 o 
 -10  12   1     9315.98    10084.96    458.41 o 
  -9  12   1    28175.21    28219.88    608.93 o 
  -8  12   1    12920.77    12820.23    497.00 o 
  -7  12   1     1192.51     1128.78    249.92 o 
  -6  12   1    90952.42    85738.81    924.32 o 
  -5  12   1     1304.42     1308.05    272.29 o 
  -4  12   1     9766.82     9514.85    416.64 o 
  -3  12   1    28739.34    27615.86    600.25 o 
  -2  12   1    12438.13    12646.12    484.42 o 
  -1  12   1    28405.61    27524.59    679.35 o 
   0  12   1        0.80     -268.92    334.08 o 
 -12  13   1    14562.50    14448.13    681.07 o 
 -11  13   1      963.05     1025.74    345.88 o 
 -10  13   1     9798.81    10082.00    468.26 o 
  -9  13   1     4709.31     4638.62    369.84 o 
  -8  13   1     7892.72     7095.75    387.69 o 
  -7  13   1     3870.51     4234.93    342.92 o 
  -6  13   1     3163.11     3450.31    324.50 o 
  -5  13   1     7300.30     7052.94    414.51 o 
  -4  13   1     5629.52     5568.63    390.12 o 
  -3  13   1    10584.30    10920.84    498.34 o 
  -2  13   1      735.26      510.00    343.04 o 
  -1  13   1    13424.86    13800.25    658.06 o 
   0  13   1      654.16      797.38    461.72 o 
 -13  14   1     3871.90     4455.31    586.23 o 
 -12  14   1    32537.30    31689.72    946.34 o 
 -11  14   1     5254.97     5746.14    501.99 o 
 -10  14   1    12321.68    13172.11    544.63 o 
  -9  14   1    26961.81    26186.42    686.23 o 
  -8  14   1     9769.77     9255.14    460.50 o 
  -7  14   1     9659.28    10478.83    474.18 o 
  -6  14   1     9371.53     9905.86    465.64 o 
  -5  14   1    26383.54    27008.44    724.22 o 
  -4  14   1    12285.83    13107.73    588.59 o 
  -3  14   1     5522.61     5408.53    519.50 o 
  -2  14   1    42755.47    44049.52    985.47 o 
  -1  14   1     3570.59     4292.57    614.12 o 
   0  14   1     8669.26     8828.02    768.10 o 
 -14  15   1     6798.16     6985.07    741.56 o 
 -13  15   1      755.10      879.80    522.94 o 
 -12  15   1     2180.87     2539.63    569.74 o 
 -11  15   1     5504.45     5798.56    510.20 o 
 -10  15   1      150.42      204.72    354.91 o 
  -9  15   1     9263.21     9229.09    522.38 o 
  -8  15   1      839.54      617.33    361.02 o 
  -7  15   1     1149.79     1210.57    376.92 o 
  -6  15   1     8369.55     8326.88    502.81 o 
  -5  15   1      148.31     -328.19    359.93 o 
  -4  15   1     4804.43     5253.94    507.50 o 
  -3  15   1     2418.33     2673.42    518.13 o 
  -2  15   1      487.35      573.31    556.35 o 
  -1  15   1     7484.68     7413.36    779.84 o 
   0  15   1      451.03      -61.65    590.56 o 
 -14  16   1     1194.12      991.86    719.62 o 
 -13  16   1     4771.98     5328.88    702.48 o 
 -12  16   1    13996.13    14510.81    810.52 o 
 -11  16   1      302.36      -13.74    425.87 o 
 -10  16   1     8427.80     8580.01    575.82 o 
  -9  16   1      938.30      990.19    391.58 o 
  -8  16   1       64.86      245.38    378.78 o 
  -7  16   1     1063.33     1280.66    397.57 o 
  -6  16   1     6210.27     6452.53    541.16 o 
  -5  16   1      310.91      214.58    434.69 o 
  -4  16   1    10557.67    11842.56    685.05 o 
  -3  16   1     5212.32     5249.65    681.28 o 
  -2  16   1     1198.22     1079.87    668.97 o 
 -13  17   1      443.23      424.19    675.38 o 
 -12  17   1     9176.59     9355.43    829.88 o 
 -11  17   1    12690.43    13674.42    787.63 o 
 -10  17   1      268.71      630.88    497.82 o 
  -9  17   1      458.51      570.39    496.88 o 
  -8  17   1      587.95      805.24    509.11 o 
  -7  17   1      353.49      418.88    490.95 o 
  -6  17   1    11545.97    11755.08    697.70 o 
  -5  17   1     8586.51     9836.31    780.03 o 
  -4  17   1      522.44     -170.37    801.37 o 
   0   0   2    60129.60    56946.63    684.87 o 
   0   1   2    11302.21    10525.94    382.69 o 
  -1   2   2    15928.96    15135.09    206.59 o 
   0   2   2     1507.97     1932.70    131.34 o 
  -2   3   2    47735.96    47470.09    333.68 o 
  -1   3   2    47627.39    45973.44    551.66 o 
   0   3   2   424499.19   431957.47   2058.57 o 
  -3   4   2     5580.37     5414.37    153.46 o 
  -2   4   2   408333.72   417514.69   1879.37 o 
  -1   4   2     5588.86     5156.65    141.17 o 
   0   4   2    44825.88    44033.17    344.81 o 
  -4   5   2    10020.14    10452.00    226.30 o 
  -3   5   2      241.93      441.57    125.95 o 
  -2   5   2      337.26      564.29    110.24 o 
  -1   5   2    10098.25    10609.95    218.17 o 
   0   5   2    47869.03    45587.74    358.22 o 
  -5   6   2    77315.40    74960.02    514.80 o 
  -4   6   2    55240.01    53489.03    404.13 o 
  -2   6   2    58462.05    56096.84    405.72 o 
  -1   6   2    77026.89    74304.13    487.65 o 
   0   6   2   220750.44   217128.47   1062.28 o 
  -6   7   2    54559.78    53745.04    440.29 o 
  -5   7   2    29194.70    28847.15    366.92 o 
  -4   7   2     2814.78     2669.95    172.05 o 
  -3   7   2     2720.36     2728.15    164.05 o 
  -2   7   2    29028.77    28339.65    331.75 o 
  -1   7   2    54119.65    52504.54    472.08 o 
   0   7   2    41904.74    38972.39    422.12 o 
  -7   8   2    57779.55    56349.82    504.22 o 
  -6   8   2     2776.08     2712.39    192.74 o 
  -5   8   2    29883.89    28966.98    397.78 o 
  -4   8   2    34382.24    37761.86    405.46 o 
  -3   8   2    30548.11    29944.83    392.78 o 
  -2   8   2     3344.45     3349.68    205.19 o 
  -1   8   2    57957.86    54966.07    836.55 o 
   0   8   2   157920.70   154191.09    942.53 o 
  -8   9   2    29562.81    28386.70    442.10 o 
  -7   9   2    62580.23    60555.98    606.90 o 
  -6   9   2     5996.99     8393.58    299.43 o 
  -5   9   2    25872.54    26074.35    422.47 o 
  -4   9   2    25873.28    24833.13    413.91 o 
  -3   9   2     6070.16     8608.29    316.86 o 
  -2   9   2    62610.87    61453.54    583.88 o 
  -1   9   2    29351.05    28105.40    444.38 o 
  -9  10   2    40935.52    41404.11    580.18 o 
  -8  10   2    30672.86    32178.24    491.50 o 
  -7  10   2     4659.79     4084.57    257.19 o 
  -6  10   2     7646.42     7526.08    351.55 o 
  -5  10   2    31300.64    29154.60    518.73 o 
  -4  10   2     6873.59     7170.13    334.82 o 
  -3  10   2     4825.32     4646.43    303.24 o 
  -2  10   2    31052.15    31901.47    500.15 o 
  -1  10   2    41226.27    40963.17    567.08 o 
   0  10   2    24964.58    23942.38    504.75 o 
 -10  11   2     8830.67     8889.52    389.38 o 
  -9  11   2    20995.05    20501.57    485.73 o 
  -8  11   2    25889.91    26554.16    494.21 o 
  -7  11   2    34169.30    33218.27    576.81 o 
  -6  11   2     3858.45     3881.00    309.15 o 
  -5  11   2     3913.25     3747.56    316.96 o 
  -4  11   2    34249.59    34567.21    620.02 o 
  -3  11   2    25141.28    25812.13    499.23 o 
  -2  11   2    20880.71    20677.04    487.71 o 
  -1  11   2     8955.20     9072.04    397.40 o 
   0  11   2    24788.17    25627.96    644.08 o 
 -11  12   2     5453.23     5331.21    439.09 o 
 -10  12   2     1294.09     1520.41    306.66 o 
  -9  12   2      195.08     1340.93    294.97 o 
  -8  12   2     5722.70     5793.58    375.10 o 
  -7  12   2      392.87      390.42    236.46 o 
  -6  12   2   176904.11   173282.61   1301.83 o 
  -5  12   2      310.46      267.93    290.57 o 
  -4  12   2     6575.94     6574.46    360.43 o 
  -3  12   2      226.83     1131.12    292.60 o 
  -2  12   2     1902.32     2294.81    331.98 o 
  -1  12   2     5462.66     5183.16    434.43 o 
   0  12   2    20187.39    20567.91    709.51 o 
 -12  13   2     8568.98     9070.14    607.98 o 
 -11  13   2     7896.75     8496.57    540.67 o 
 -10  13   2      213.30      291.24    316.38 o 
  -9  13   2    27308.82    27401.04    654.17 o 
  -8  13   2    38620.05    37133.30    662.75 o 
  -7  13   2     6729.71     6474.94    358.00 o 
  -6  13   2     6823.35     6335.06    382.79 o 
  -5  13   2    38609.14    37014.43    667.07 o 
  -4  13   2    27256.47    26892.84    650.16 o 
  -3  13   2       67.01      108.89    331.11 o 
  -2  13   2     7747.82     7670.44    509.46 o 
  -1  13   2     8257.22     8460.15    562.12 o 
   0  13   2     3178.92     3269.34    524.79 o 
 -13  14   2      236.60      681.04    491.09 o 
 -12  14   2     5959.63     6480.63    558.33 o 
 -11  14   2      246.80      443.44    423.58 o 
 -10  14   2    43411.95    42292.50    782.89 o 
  -9  14   2    27388.58    28084.64    688.41 o 
  -8  14   2     1231.38     1244.26    328.65 o 
  -7  14   2     7846.21     7754.05    424.60 o 
  -6  14   2     1022.46     1197.64    344.83 o 
  -5  14   2    27949.03    27497.47    719.35 o 
  -4  14   2    43387.60    42138.24    860.07 o 
  -3  14   2      322.49      448.94    403.47 o 
  -2  14   2     6849.60     7482.10    603.00 o 
  -1  14   2      324.20     1387.08    526.20 o 
   0  14   2       57.30      -35.04    498.19 o 
 -14  15   2     3424.08     2838.69    657.98 o 
 -13  15   2      606.32      347.64    505.15 o 
 -12  15   2    23306.32    23988.46    930.53 o 
 -11  15   2     5957.50     6155.83    527.56 o 
 -10  15   2     6066.04     6270.87    481.86 o 
  -9  15   2      306.96      867.15    389.59 o 
  -8  15   2     9762.32     9701.56    556.33 o 
  -7  15   2     9999.17     9757.09    542.48 o 
  -6  15   2      324.25      610.49    346.89 o 
  -5  15   2     6145.03     5534.72    501.30 o 
  -4  15   2     5991.26     6564.96    526.85 o 
  -3  15   2    23272.98    22952.36    862.61 o 
  -2  15   2      692.65      837.84    565.75 o 
  -1  15   2     3352.77     3054.42    627.14 o 
   0  15   2    57186.48    58874.69   1683.52 o 
 -14  16   2    36330.32    36986.98   1602.96 o 
 -13  16   2       67.47      153.39    538.35 o 
 -12  16   2      322.38      158.26    472.48 o 
 -11  16   2    10135.38    10086.29    705.05 o 
 -10  16   2     1167.59     1133.34    447.60 o 
  -9  16   2     6855.62     6911.81    564.60 o 
  -8  16   2     1910.96     1896.57    457.55 o 
  -7  16   2     7139.09     7092.38    558.90 o 
  -6  16   2     1411.76     1575.30    446.50 o 
  -5  16   2    10078.43    10154.64    628.92 o 
  -4  16   2      169.63      298.54    471.75 o 
  -3  16   2       99.17       23.85    536.53 o 
  -2  16   2    36362.96    36606.18   1359.39 o 
 -12  17   2     9827.80    11242.77    837.16 o 
 -11  17   2    13638.66    14212.20    827.42 o 
 -10  17   2      538.77      599.82    501.15 o 
  -9  17   2    10840.91    11943.56    789.86 o 
  -8  17   2    10495.21    11688.62    700.87 o 
  -7  17   2      495.24      653.11    508.16 o 
  -6  17   2    13637.16    15463.63    869.72 o 
  -5  17   2     9800.42    11313.10    837.05 o 
   0   1   3    16544.50    17053.25    181.44 o 
   0   2   3      565.44     1067.05    100.31 o 
  -2   3   3   142914.48   140954.42    790.33 o 
  -1   3   3   158502.59   155937.06    730.22 o 
   0   3   3      167.54      460.58     93.66 o 
  -3   4   3    85886.51    84282.34    409.03 o 
  -2   4   3   120922.63   136313.23    548.91 o 
  -1   4   3    94969.84    92430.49    576.27 o 
   0   4   3      637.64     1034.64    113.72 o 
  -4   5   3      202.56      568.96    118.96 o 
  -3   5   3    89215.32    88260.29    487.62 o 
  -2   5   3    81868.07    80794.84    475.83 o 
  -1   5   3      126.16      548.39    118.40 o 
   0   5   3    16197.54    16635.66    253.27 o 
  -5   6   3    99563.05    97365.43    629.16 o 
  -4   6   3    90450.88    87201.52    471.00 o 
  -3   6   3    49309.58    48945.71    419.09 o 
  -2   6   3    93132.82    89718.35    507.07 o 
  -1   6   3   113137.45   105854.50   1811.74 o 
   0   6   3       17.59      209.94    124.72 o 
  -6   7   3    18646.71    18181.52    318.60 o 
  -5   7   3    27061.76    27820.04    362.79 o 
  -4   7   3    29973.71    29608.71    393.57 o 
  -3   7   3    24442.56    24156.03    329.41 o 
  -2   7   3    25871.15    26780.17    361.50 o 
  -1   7   3    23092.67    22807.83    351.54 o 
   0   7   3     3771.30     4231.03    201.22 o 
  -7   8   3     1990.59     1915.57    189.21 o 
  -6   8   3     5965.55     6530.27    261.97 o 
  -5   8   3     8000.43     8517.87    270.34 o 
  -4   8   3      547.53     1678.85    183.17 o 
  -3   8   3    10509.83    11201.63    289.23 o 
  -2   8   3     6725.75     6831.46    258.30 o 
  -1   8   3     2083.40     2179.14    208.33 o 
   0   8   3      438.01      454.83    187.01 o 
  -8   9   3     9446.71     9503.38    321.24 o 
  -7   9   3    13902.56    14736.65    374.53 o 
  -6   9   3    95568.69    92652.78    769.26 o 
  -5   9   3    17358.76    16959.35    363.65 o 
  -4   9   3    20395.49    20321.53    384.12 o 
  -3   9   3    93681.86    90937.07    711.88 o 
  -2   9   3    12272.82    12498.69    378.29 o 
  -1   9   3     9332.37     9286.74    322.90 o 
   0   9   3      720.32      318.01    219.47 o 
  -9  10   3     9872.89     9988.13    363.01 o 
  -8  10   3    24301.13    24217.24    457.73 o 
  -7  10   3    17638.65    17602.04    430.11 o 
  -6  10   3     1069.02     1402.01    227.64 o 
  -5  10   3    35036.42    34175.17    526.55 o 
  -4  10   3      681.71      986.74    221.02 o 
  -3  10   3    14053.51    14327.27    426.75 o 
  -2  10   3    24214.45    23789.96    475.89 o 
  -1  10   3     7420.60     7280.71    338.74 o 
   0  10   3      325.21      523.40    257.73 o 
 -10  11   3     8321.30     8198.56    412.59 o 
  -9  11   3    25481.35    25942.76    522.18 o 
  -8  11   3     3124.10     3235.20    265.19 o 
  -7  11   3    25802.73    24178.25    509.27 o 
  -6  11   3    12551.70    12223.41    433.62 o 
  -5  11   3    16043.33    16219.03    487.87 o 
  -4  11   3    24377.44    24588.03    555.43 o 
  -3  11   3     3525.46     3836.71    329.20 o 
  -2  11   3    29635.48    29614.84    558.01 o 
  -1  11   3     8808.11     8482.46    401.42 o 
   0  11   3     9248.47     9312.68    471.09 o 
 -11  12   3    34606.59    34483.98    734.96 o 
 -10  12   3     8607.14     8887.92    426.94 o 
  -9  12   3    32384.39    32813.22    588.21 o 
  -8  12   3     4181.88     4076.56    293.88 o 
  -7  12   3     5845.70     5731.56    335.33 o 
  -6  12   3    85013.13    83652.49    905.38 o 
  -5  12   3     6741.01     7057.59    412.66 o 
  -4  12   3     4807.32     4545.02    394.54 o 
  -3  12   3    31905.77    31743.28    636.35 o 
  -2  12   3     7878.20     8280.24    446.39 o 
  -1  12   3    28079.73    27755.50    715.36 o 
   0  12   3       20.94      196.53    361.71 o 
 -12  13   3    16348.25    17114.96    752.81 o 
 -11  13   3      636.42      385.01    402.65 o 
 -10  13   3    17322.37    17218.77    618.94 o 
  -9  13   3    14099.94    13386.10    521.32 o 
  -8  13   3     6319.51     6406.38    389.07 o 
  -7  13   3     5879.85     6294.60    452.55 o 
  -6  13   3     4289.69     4742.48    486.12 o 
  -5  13   3     6945.99     6612.94    482.28 o 
  -4  13   3    10499.87     9880.15    458.16 o 
  -3  13   3    13232.14    13182.25    569.06 o 
  -2  13   3      883.61      454.02    363.32 o 
  -1  13   3    13023.81    13656.92    648.42 o 
   0  13   3     1266.75     1266.71    484.10 o 
 -13  14   3     4588.93     4711.49    587.92 o 
 -12  14   3    31873.66    32472.92   1007.58 o 
 -11  14   3     6498.57     6549.94    582.73 o 
 -10  14   3     2904.36     3111.74    423.39 o 
  -9  14   3    26531.93    26251.29    789.38 o 
  -8  14   3      409.35      491.50    325.68 o 
  -7  14   3    11115.79    11363.95    516.11 o 
  -6  14   3      500.11      528.36    339.53 o 
  -5  14   3    32282.95    31380.85    745.80 o 
  -4  14   3     3025.01     3420.79    426.25 o 
  -3  14   3     9027.59     9235.38    614.09 o 
  -2  14   3    29906.90    30575.24    930.45 o 
  -1  14   3     4876.82     5073.22    575.72 o 
   0  14   3      160.18     -169.15    491.86 o 
 -14  15   3    12470.36    13310.47    866.89 o 
 -13  15   3     5272.71     5440.30    641.90 o 
 -12  15   3     1515.66     1190.47    458.91 o 
 -11  15   3     6263.33     6403.16    492.92 o 
 -10  15   3     1542.52     1802.31    421.52 o 
  -9  15   3     7034.69     7182.91    517.59 o 
  -8  15   3     7605.26     6980.14    504.61 o 
  -7  15   3     6373.49     6216.26    479.96 o 
  -6  15   3     7849.82     7568.46    553.60 o 
  -5  15   3     1593.46     2146.86    422.14 o 
  -4  15   3     4679.10     4206.38    508.58 o 
  -3  15   3     1266.16      888.27    473.95 o 
  -2  15   3     6056.64     5336.32    644.00 o 
  -1  15   3     9287.69     9700.41    795.97 o 
   0  15   3      457.54       44.00    614.02 o 
 -14  16   3       35.24      106.68    630.34 o 
 -13  16   3    10074.69    11888.69    787.99 o 
 -12  16   3    11416.60    11643.03    800.53 o 
 -11  16   3      218.47      205.59    487.69 o 
 -10  16   3     2889.19     3074.20    481.44 o 
  -9  16   3     4338.22     4713.92    521.96 o 
  -8  16   3     1322.51     1194.00    426.29 o 
  -7  16   3     3259.33     3287.84    463.69 o 
  -6  16   3     3565.39     3709.06    477.32 o 
  -5  16   3      189.13      467.76    473.07 o 
  -4  16   3    12329.45    13551.95    745.77 o 
  -3  16   3     7475.60     7309.44    674.68 o 
  -2  16   3       72.81      103.57    610.50 o 
 -12  17   3     9631.93     9721.01    855.03 o 
 -11  17   3    14584.11    14232.38    986.64 o 
 -10  17   3      480.34      431.87    480.00 o 
  -9  17   3      651.88     1009.09    485.55 o 
  -8  17   3      878.09      649.12    480.25 o 
  -7  17   3      413.49       34.03    462.75 o 
  -6  17   3    19534.03    18695.59    853.70 o 
  -5  17   3    13505.24    14039.56    863.92 o 
   0   0   4  1267652.50  1285832.13  22036.53 o 
   0   1   4    35054.54    33546.67    356.63 o 
  -1   2   4   426808.63   430252.59   4551.55 o 
   0   2   4    18197.64    17470.66    187.74 o 
  -2   3   4     3561.01     3924.73    140.96 o 
  -1   3   4     3728.87     3772.61    118.86 o 
   0   3   4    15018.20    14070.82    213.87 o 
  -3   4   4    25981.70    26598.45    269.19 o 
  -2   4   4    19090.13    21120.66    273.15 o 
  -1   4   4    25987.70    26127.58    285.52 o 
   0   4   4    83449.94    82441.49    472.10 o 
  -4   5   4   115298.56   127523.57    559.43 o 
  -3   5   4    32002.40    32325.54    308.39 o 
  -2   5   4    31676.90    31680.48    309.27 o 
  -1   5   4   115044.42   125251.39    668.35 o 
   0   5   4   192975.52   189286.36   1054.83 o 
  -5   6   4     2487.82     2422.32    172.55 o 
  -4   6   4    25644.78    25767.74    310.30 o 
  -3   6   4    55678.77    55473.74    438.78 o 
  -2   6   4    22730.38    22846.50    312.59 o 
  -1   6   4     2791.06     2960.04    172.50 o 
   0   6   4    23640.09    27626.59    366.34 o 
  -6   7   4     2514.27     2749.82    184.42 o 
  -5   7   4    49644.11    54904.50    439.77 o 
  -4   7   4    68324.81    66025.83    548.46 o 
  -3   7   4    68511.15    66212.76    537.13 o 
  -2   7   4    50014.07    54969.17    535.37 o 
  -1   7   4     2762.82     3109.19    192.15 o 
   0   7   4   117666.86   111762.29    797.41 o 
  -7   8   4    10414.37    13074.81    301.77 o 
  -6   8   4      916.58     1133.64    202.43 o 
  -5   8   4   111516.16   111434.69    880.92 o 
  -4   8   4   126449.47   125569.39    852.41 o 
  -3   8   4   111001.85   109193.30    675.02 o 
  -2   8   4      404.36      431.69    186.57 o 
  -1   8   4     9918.69    12756.46    342.83 o 
   0   8   4   174671.58   169808.48   1344.46 o 
  -8   9   4      176.26      337.34    196.56 o 
  -7   9   4     3653.54     3797.38    257.07 o 
  -6   9   4   149152.22   147907.36   1149.78 o 
  -5   9   4      651.68      622.74    242.96 o 
  -4   9   4      644.74      685.70    206.76 o 
  -3   9   4   149127.03   147293.69   1034.97 o 
  -2   9   4     3674.43     3957.49    273.55 o 
  -1   9   4      275.19      364.75    198.23 o 
   0   9   4    94374.40    93819.29    830.49 o 
  -9  10   4     4993.46     5447.24    339.94 o 
  -8  10   4    60545.80    58201.71    774.32 o 
  -7  10   4    48182.71    46922.76    636.70 o 
  -6  10   4     1822.26     2245.57    293.06 o 
  -5  10   4    14998.26    17694.42    519.71 o 
  -4  10   4     2388.07     2797.54    297.30 o 
  -3  10   4    48190.64    45770.64    654.00 o 
  -2  10   4    59930.23    57272.62    708.13 o 
  -1  10   4     4837.13     5013.89    329.82 o 
   0  10   4    30672.96    29663.14    614.60 o 
 -10  11   4    23265.59    24950.39    606.98 o 
  -9  11   4     2023.51     1929.08    281.43 o 
  -8  11   4    69202.69    67911.38    855.90 o 
  -7  11   4     9575.06    11417.73    481.93 o 
  -6  11   4    10904.68    11182.03    471.08 o 
  -5  11   4    10694.94    10992.15    477.67 o 
  -4  11   4     9362.45    10770.96    433.09 o 
  -3  11   4    70029.95    69165.04    921.87 o 
  -2  11   4     2007.93     2277.22    313.75 o 
  -1  11   4    22750.26    23620.38    589.21 o 
   0  11   4    89346.92    87585.45   1013.13 o 
 -11  12   4     3981.32     4209.76    426.56 o 
 -10  12   4     1131.98     1097.95    326.53 o 
  -9  12   4    49696.77    47901.35    687.06 o 
  -8  12   4    10412.34    10706.65    476.34 o 
  -7  12   4    12944.21    12644.01    539.20 o 
  -6  12   4     1561.29     2338.96    380.55 o 
  -5  12   4    13131.97    13380.12    585.81 o 
  -4  12   4     9132.50     9409.06    469.01 o 
  -3  12   4    49522.86    48063.68    789.85 o 
  -2  12   4      638.10      804.01    323.64 o 
  -1  12   4     3951.51     4374.41    418.25 o 
   0  12   4    32529.87    31586.12    799.44 o 
 -12  13   4       75.66      356.59    401.88 o 
 -11  13   4    19682.32    20817.53    709.45 o 
 -10  13   4    17915.68    17886.88    559.66 o 
  -9  13   4      691.91     1168.61    324.39 o 
  -8  13   4     2399.65     2751.03    398.92 o 
  -7  13   4      154.21      150.03    379.18 o 
  -6  13   4      264.07      524.47    399.82 o 
  -5  13   4     2642.66     3628.12    523.80 o 
  -4  13   4      668.91     1276.08    335.78 o 
  -3  13   4    18283.48    17969.48    616.99 o 
  -2  13   4    20155.93    20895.07    700.14 o 
  -1  13   4      376.36      302.79    405.28 o 
   0  13   4    14458.20    15401.74    725.52 o 
 -13  14   4    33440.86    32747.81   1052.38 o 
 -12  14   4     4902.16     5263.23    589.30 o 
 -11  14   4     7410.73     7371.26    679.14 o 
 -10  14   4     9360.25     9404.76    593.05 o 
  -9  14   4     2427.49     2657.74    430.64 o 
  -8  14   4      310.39      534.64    388.53 o 
  -7  14   4    13782.14    12708.60    618.80 o 
  -6  14   4      493.52      620.86    465.56 o 
  -5  14   4     2092.32     2568.13    396.77 o 
  -4  14   4     9446.24     9086.94    542.26 o 
  -3  14   4     7186.10     7574.31    591.30 o 
  -2  14   4     3989.38     4319.20    575.01 o 
  -1  14   4    33354.01    32899.66   1007.72 o 
   0  14   4      182.17      789.72    517.43 o 
 -14  15   4     2654.93     2768.56    640.23 o 
 -13  15   4     8300.08     8985.66    837.30 o 
 -12  15   4     1587.42     1646.58    492.90 o 
 -11  15   4    19740.63    19422.26    870.18 o 
 -10  15   4    22537.60    22711.39    852.45 o 
  -9  15   4    35948.12    35716.21    883.81 o 
  -8  15   4    47038.89    45263.73    967.20 o 
  -7  15   4    46780.34    45558.13   1020.96 o 
  -6  15   4    35819.02    34592.69    830.32 o 
  -5  15   4    22456.75    22080.49    822.73 o 
  -4  15   4    19580.50    19486.44    756.73 o 
  -3  15   4     1345.48     1567.29    474.15 o 
  -2  15   4     8123.15     8495.92    698.08 o 
  -1  15   4     2645.34     2749.94    675.90 o 
   0  15   4     3802.93     5003.62    779.08 o 
 -14  16   4     2681.62     3147.74    807.17 o 
 -13  16   4     9005.05     9911.07    844.42 o 
 -12  16   4      269.75      906.05    524.62 o 
 -11  16   4     4840.21     5734.03    579.29 o 
 -10  16   4      815.61      258.94    407.95 o 
  -9  16   4      623.47      308.43    418.64 o 
  -8  16   4    50050.45    48390.34   1011.13 o 
  -7  16   4      374.73      232.58    387.35 o 
  -6  16   4      621.12      450.39    446.81 o 
  -5  16   4     5044.23     4947.70    604.04 o 
  -4  16   4      319.24      418.02    517.42 o 
  -3  16   4     8979.87     9130.03    705.20 o 
  -2  16   4     2542.09     2491.22    687.77 o 
 -12  17   4      270.08      284.74    612.06 o 
 -11  17   4      306.41      250.72    505.61 o 
 -10  17   4    23234.56    22483.63    984.32 o 
  -9  17   4     1592.06     1795.53    492.27 o 
  -8  17   4     1847.97     2390.32    492.27 o 
  -7  17   4    23436.67    23358.60    859.26 o 
  -6  17   4      287.69      615.95    468.31 o 
  -5  17   4      305.87      549.49    591.46 o 
   0   1   5      741.57     1007.02     82.30 o 
  -1   2   5      479.43     1134.58     92.21 o 
   0   2   5    20275.88    20688.06    223.52 o 
  -2   3   5   108318.23   106856.85    527.60 o 
  -1   3   5   109184.63   108834.96    618.04 o 
   0   3   5      152.77      284.37    100.64 o 
  -3   4   5    66384.04    66436.66    423.57 o 
  -2   4   5      575.65      955.14    111.71 o 
  -1   4   5    68501.76    68224.78    402.65 o 
   0   4   5    23105.63    24133.86    274.15 o 
  -4   5   5      307.97      545.15    125.58 o 
  -3   5   5    72854.00    73121.66    457.73 o 
  -2   5   5    70421.03    70316.65    434.49 o 
  -1   5   5      352.86      490.80    133.62 o 
   0   5   5       40.96      237.18    126.90 o 
  -5   6   5    80351.59    80524.21    528.60 o 
  -4   6   5   114100.94   112787.45    597.66 o 
  -3   6   5    32575.76    32064.20    356.35 o 
  -2   6   5    98809.79    97880.00    562.04 o 
  -1   6   5    80193.40    81142.19    522.58 o 
   0   6   5       41.85      158.39    135.70 o 
  -6   7   5    11146.01    11073.91    270.13 o 
  -5   7   5    22418.23    22794.54    366.21 o 
  -4   7   5    12911.65    13181.17    332.52 o 
  -3   7   5    13256.98    13264.04    301.38 o 
  -2   7   5    23438.52    22543.94    334.18 o 
  -1   7   5    11958.76    12177.13    294.88 o 
   0   7   5      841.31      903.37    172.84 o 
  -7   8   5      859.21     1001.05    189.00 o 
  -6   8   5    17614.43    18295.70    383.85 o 
  -5   8   5     2207.59     2392.48    243.12 o 
  -4   8   5    20832.79    21189.94    455.87 o 
  -3   8   5     2462.16     2807.24    215.28 o 
  -2   8   5    14666.07    15081.14    364.92 o 
  -1   8   5      760.35     1135.76    220.10 o 
   0   8   5     7408.61     7562.66    297.48 o 
  -8   9   5       71.50      227.72    211.25 o 
  -7   9   5     1171.13     1364.87    228.02 o 
  -6   9   5    91420.84    88853.66    910.11 o 
  -5   9   5    14594.89    13620.79    447.81 o 
  -4   9   5    15893.76    15734.66    470.96 o 
  -3   9   5    93372.65    90869.55    740.98 o 
  -2   9   5     1401.92     1626.70    251.81 o 
  -1   9   5       92.40      182.02    201.19 o 
   0   9   5      145.33      210.94    243.63 o 
  -9  10   5     5786.34     5763.92    360.91 o 
  -8  10   5     2877.71     2793.94    250.63 o 
  -7  10   5     8110.93     8611.96    373.45 o 
  -6  10   5    12966.67    12867.94    488.57 o 
  -5  10   5    28723.62    27785.76    645.60 o 
  -4  10   5    14754.62    14557.69    533.03 o 
  -3  10   5     8030.35     8087.24    397.25 o 
  -2  10   5     2929.00     3108.00    326.24 o 
  -1  10   5     5102.55     5040.43    334.16 o 
   0  10   5    11687.56    11029.19    492.89 o 
 -10  11   5     8911.16     8850.54    476.51 o 
  -9  11   5    21914.15    23007.42    557.52 o 
  -8  11   5      945.67     1077.00    267.10 o 
  -7  11   5    23583.61    24859.07    639.86 o 
  -6  11   5     6394.79     6652.53    445.15 o 
  -5  11   5     5785.69     5278.02    423.45 o 
  -4  11   5    24644.11    24448.50    594.70 o 
  -3  11   5      970.79     1135.42    319.79 o 
  -2  11   5    23634.54    23325.44    540.47 o 
  -1  11   5     8538.50     8727.78    471.71 o 
   0  11   5      244.31      144.62    315.31 o 
 -11  12   5    22504.30    22635.78    695.79 o 
 -10  12   5    11470.76    12121.80    532.13 o 
  -9  12   5    22813.68    22370.95    546.37 o 
  -8  12   5    12435.87    11626.20    492.71 o 
  -7  12   5     1217.95     1151.25    360.01 o 
  -6  12   5    76338.93    74240.09   1105.59 o 
  -5  12   5     1079.00      869.50    394.35 o 
  -4  12   5     9771.64     9398.84    492.06 o 
  -3  12   5    23429.78    23121.01    723.64 o 
  -2  12   5    15357.07    15531.87    625.50 o 
  -1  12   5    23795.40    23818.11    698.03 o 
   0  12   5       57.62       56.71    354.83 o 
 -12  13   5    12047.30    12125.34    628.49 o 
 -11  13   5     1015.34      652.37    371.86 o 
 -10  13   5     8404.74     9024.94    533.37 o 
  -9  13   5     4106.95     4053.19    364.72 o 
  -8  13   5     6975.42     5782.85    499.90 o 
  -7  13   5     3516.43     4011.46    470.89 o 
  -6  13   5     3036.92     3358.82    466.42 o 
  -5  13   5     6346.17     5850.72    576.34 o 
  -4  13   5     4896.81     5168.36    589.14 o 
  -3  13   5     9043.43     9067.60    538.45 o 
  -2  13   5      797.77     1028.68    389.96 o 
  -1  13   5    11960.36    12182.03    651.16 o 
   0  13   5      646.67     1101.79    441.55 o 
 -13  14   5     3642.98     3801.27    588.31 o 
 -12  14   5    26448.49    29019.94    913.28 o 
 -11  14   5     4325.80     4694.33    552.94 o 
 -10  14   5    10962.63    11719.62    591.53 o 
  -9  14   5    23776.96    22511.43    730.59 o 
  -8  14   5     3569.80     3428.78    443.53 o 
  -7  14   5     7634.08     8126.51    628.36 o 
  -6  14   5     3255.18     2993.10    570.90 o 
  -5  14   5    23576.90    23156.82   1015.33 o 
  -4  14   5    10888.67    11468.61    617.82 o 
  -3  14   5     4513.25     4749.11    511.57 o 
  -2  14   5    32785.73    34037.62   1007.82 o 
  -1  14   5     3296.03     3150.55    546.19 o 
   0  14   5     3775.78     3643.68    601.39 o 
 -14  15   5     5689.84     5766.61    720.80 o 
 -13  15   5      685.34      552.57    609.88 o 
 -12  15   5     2059.52     2282.86    616.11 o 
 -11  15   5     4989.31     5300.35    643.93 o 
 -10  15   5      668.48      769.79    438.47 o 
  -9  15   5     7766.16     7624.77    551.84 o 
  -8  15   5      541.49      551.44    431.49 o 
  -7  15   5      781.48      550.71    523.62 o 
  -6  15   5     6994.28     7250.38    699.41 o 
  -5  15   5      688.05      817.41    415.13 o 
  -4  15   5     4143.01     4328.26    551.19 o 
  -3  15   5     2239.05     1824.03    478.74 o 
  -2  15   5      451.44      792.66    517.93 o 
  -1  15   5     6150.17     6656.67    780.00 o 
   0  15   5      302.83      127.92    627.02 o 
 -13  16   5     4453.69     5177.93    707.74 o 
 -12  16   5    15437.88    15693.83    986.05 o 
 -11  16   5      425.26      897.12    493.87 o 
 -10  16   5    13422.22    13051.86    652.11 o 
  -9  16   5      734.20     1175.67    407.38 o 
  -8  16   5       83.91      247.55    482.08 o 
  -7  16   5      644.23      776.77    482.56 o 
  -6  16   5     9836.85     8490.30    615.73 o 
  -5  16   5      398.51      476.51    488.13 o 
  -4  16   5    10807.75    11823.40    790.52 o 
  -3  16   5     4692.38     5267.63    695.76 o 
 -11  17   5    10944.12    10544.56    827.84 o 
 -10  17   5      112.03      339.24    456.05 o 
  -9  17   5      172.77     -356.73    419.20 o 
  -8  17   5      260.63      453.07    423.75 o 
  -7  17   5      187.14      436.37    424.91 o 
  -6  17   5     9515.93     9900.79    673.55 o 
   0   0   6   121556.12   132014.55    989.34 o 
   0   1   6     1431.18     1451.05     93.78 o 
  -1   2   6   104765.25   106198.95    497.24 o 
   0   2   6    14522.37    14554.10    207.77 o 
  -2   3   6     6359.02     6530.10    163.08 o 
  -1   3   6     6856.89     7124.10    172.96 o 
   0   3   6   120123.59   119247.05    777.34 o 
  -3   4   6     1428.27     1529.76    136.72 o 
  -2   4   6   777298.06   811841.13   3799.13 o 
  -1   4   6     1463.10     1732.85    141.94 o 
   0   4   6    91768.83    90040.59    529.14 o 
  -4   5   6     5564.87     7335.14    210.21 o 
  -3   5   6     4745.68     5112.76    185.16 o 
  -2   5   6     4454.10     4559.50    168.96 o 
  -1   5   6     5538.77     7070.16    213.76 o 
   0   5   6    68001.79    65540.12    468.54 o 
  -5   6   6    25400.72    25114.03    331.39 o 
  -4   6   6    11449.36    11597.99    278.35 o 
  -3   6   6      334.26     1412.19    163.24 o 
  -2   6   6    11568.40    11072.03    225.48 o 
  -1   6   6    25385.20    25214.05    357.10 o 
   0   6   6   155059.22   154136.94    971.07 o 
  -6   7   6    14791.31    15157.02    345.24 o 
  -5   7   6      421.03     1374.28    190.02 o 
  -4   7   6    16426.31    16114.12    353.02 o 
  -3   7   6    16798.71    16313.90    326.50 o 
  -2   7   6      478.92     1778.93    195.32 o 
  -1   7   6    14745.10    15011.43    354.76 o 
   0   7   6    66590.55    65933.64    566.48 o 
  -7   8   6     3650.57     3862.59    236.71 o 
  -6   8   6      453.31      696.98    205.27 o 
  -5   8   6    49594.26    49413.50    636.00 o 
  -4   8   6   151941.42   160136.20   1053.70 o 
  -3   8   6    48975.96    47351.77    529.06 o 
  -2   8   6      249.46      505.95    218.10 o 
  -1   8   6     3528.14     3928.43    300.20 o 
   0   8   6   159704.11   155775.61   1232.10 o 
  -8   9   6     6772.45     6908.69    319.30 o 
  -7   9   6    23342.45    23172.76    465.44 o 
  -6   9   6    39589.25    38859.29    659.98 o 
  -5   9   6     5563.01     6001.15    358.85 o 
  -4   9   6     5213.50     5433.83    368.16 o 
  -3   9   6    39624.07    38875.51    561.13 o 
  -2   9   6    22987.28    23124.71    534.86 o 
  -1   9   6     6974.03     6921.04    320.77 o 
   0   9   6    17522.19    17785.34    500.22 o 
  -9  10   6    15461.53    16177.83    516.18 o 
  -8  10   6   120132.86   123521.92   1215.13 o 
  -7  10   6    14353.19    13418.69    540.26 o 
  -6  10   6      378.64      316.94    304.86 o 
  -5  10   6     1538.35     1983.84    365.97 o 
  -4  10   6       97.00      248.31    307.47 o 
  -3  10   6    14270.75    13725.95    495.13 o 
  -2  10   6   121980.12   123428.83   1073.93 o 
  -1  10   6    15207.83    15213.84    492.10 o 
   0  10   6    41733.35    40421.14    751.51 o 
 -10  11   6      242.42      459.98    339.73 o 
  -9  11   6     5169.52     5554.82    380.35 o 
  -8  11   6    40786.24    39556.52    720.19 o 
  -7  11   6     3738.66     4246.89    414.57 o 
  -6  11   6       31.55        9.93    320.30 o 
  -5  11   6       20.39      149.13    350.74 o 
  -4  11   6     3714.42     4399.98    438.13 o 
  -3  11   6    41315.88    40633.19    784.71 o 
  -2  11   6     5406.32     5159.70    356.39 o 
  -1  11   6      133.46      536.72    335.82 o 
   0  11   6    36950.75    36837.85    795.07 o 
 -11  12   6      198.19      253.00    360.27 o 
 -10  12   6     1084.27     1059.52    342.66 o 
  -9  12   6    10106.25     9590.71    496.37 o 
  -8  12   6    17325.14    16859.30    667.60 o 
  -7  12   6     1524.40     1709.68    401.91 o 
  -6  12   6   168698.05   163796.16   1950.09 o 
  -5  12   6     1520.76     1513.43    430.46 o 
  -4  12   6    17214.33    16703.60    739.15 o 
  -3  12   6    10033.29    10388.72    560.19 o 
  -2  12   6      934.84     1374.47    380.42 o 
  -1  12   6      200.39      299.41    374.17 o 
   0  12   6    27344.51    26675.69    755.10 o 
 -12  13   6     1614.15     1479.06    416.67 o 
 -11  13   6      474.32      893.42    385.91 o 
 -10  13   6     2047.04     2312.95    423.70 o 
  -9  13   6    10048.46    11009.71    603.15 o 
  -8  13   6     3873.37     3688.21    508.61 o 
  -7  13   6      704.55      446.09    412.47 o 
  -6  13   6      811.42      550.96    422.62 o 
  -5  13   6     3973.02     4635.87    559.51 o 
  -4  13   6    10184.75    11030.10    721.89 o 
  -3  13   6     2098.66     2135.59    432.31 o 
  -2  13   6      568.35      705.90    401.33 o 
  -1  13   6     1628.19     1777.51    443.45 o 
   0  13   6     8010.12     8489.99    609.01 o 
 -13  14   6     8731.19     9715.21    657.90 o 
 -12  14   6     1067.94     1177.31    432.32 o 
 -11  14   6     1429.29     1718.99    488.84 o 
 -10  14   6   101100.70    97222.27   1502.50 o 
  -9  14   6    10452.70    10977.52    677.21 o 
  -8  14   6       76.75      152.21    458.28 o 
  -7  14   6      463.18      595.62    477.22 o 
  -6  14   6       97.70      628.41    505.48 o 
  -5  14   6    10289.97    10654.68    791.36 o 
  -4  14   6   100833.19    94987.84   1608.33 o 
  -3  14   6     1388.12     1460.71    427.73 o 
  -2  14   6     1063.51     1340.00    483.66 o 
  -1  14   6     8723.17     9962.33    723.51 o 
   0  14   6     1095.15     1020.40    515.77 o 
 -14  15   6       75.30      671.16    552.00 o 
 -13  15   6      384.37      310.99    621.39 o 
 -12  15   6     3402.09     4350.56    665.78 o 
 -11  15   6    13370.01    12590.33    763.96 o 
 -10  15   6    12151.02    12406.46    747.79 o 
  -9  15   6     5278.77     5334.73    581.28 o 
  -8  15   6    19091.44    20414.76    976.83 o 
  -7  15   6    18933.37    18432.70    931.25 o 
  -6  15   6     5231.13     5549.39    673.65 o 
  -5  15   6    11952.28    12274.34    882.58 o 
  -4  15   6    13550.67    12713.52    730.91 o 
  -3  15   6     3298.32     4025.68    567.44 o 
  -2  15   6      436.33      422.34    486.08 o 
  -1  15   6       85.25     -185.19    590.25 o 
 -13  16   6      823.12      645.63    639.78 o 
 -12  16   6     2060.54     1386.43    627.31 o 
 -11  16   6      527.53      801.28    578.17 o 
 -10  16   6      323.26       11.55    438.96 o 
  -9  16   6     1226.94     1125.05    496.55 o 
  -8  16   6    24489.60    24024.81   1139.91 o 
  -7  16   6     1175.65     1035.85    608.64 o 
  -6  16   6      593.00     1168.94    676.07 o 
  -5  16   6      569.89      642.56    488.62 o 
  -4  16   6     2168.80     1653.99    548.78 o 
  -3  16   6      849.83      729.34    567.34 o 
 -10  17   6     2832.90     3123.10    545.98 o 
  -9  17   6     2893.19     3502.34    651.81 o 
  -8  17   6     3066.34     3302.22    814.50 o 
  -7  17   6     2850.13     2400.87    621.67 o 
   0   1   7     1065.54     1304.23     99.11 o 
  -1   2   7      543.28     1145.36    101.15 o 
   0   2   7    16742.43    17179.82    226.77 o 
  -2   3   7    91724.20    91498.01    527.97 o 
  -1   3   7    90088.23    90007.96    530.94 o 
   0   3   7      113.85      295.31    118.02 o 
  -3   4   7    48266.24    47692.37    397.37 o 
  -2   4   7     1744.25     2148.32    145.92 o 
  -1   4   7    45853.51    44520.03    365.75 o 
   0   4   7    28067.30    28937.98    331.60 o 
  -4   5   7      226.10      441.74    129.95 o 
  -3   5   7    53246.34    52348.91    429.80 o 
  -2   5   7    56373.94    55845.79    431.10 o 
  -1   5   7      176.11      454.80    149.96 o 
   0   5   7       18.51      220.10    138.85 o 
  -5   6   7    67555.66    66133.92    487.86 o 
  -4   6   7    76908.75    76754.30    562.23 o 
  -3   6   7    28712.79    28386.51    392.53 o 
  -2   6   7    91829.95    92480.71    589.06 o 
  -1   6   7    66072.43    64954.55    562.73 o 
   0   6   7       57.04      176.75    163.05 o 
  -6   7   7     9477.01     9595.90    288.94 o 
  -5   7   7    21152.59    20515.00    403.42 o 
  -4   7   7    11032.48    11324.92    330.13 o 
  -3   7   7    11213.57    11803.40    336.99 o 
  -2   7   7    20174.83    20122.84    428.77 o 
  -1   7   7     8195.58     8482.67    313.55 o 
   0   7   7     2405.28     2448.94    225.73 o 
  -7   8   7      557.73      650.73    208.91 o 
  -6   8   7    15122.16    15365.54    401.24 o 
  -5   8   7     3322.93     3559.48    271.34 o 
  -4   8   7    12913.37    13771.97    357.90 o 
  -3   8   7     2695.28     2982.56    240.22 o 
  -2   8   7    18276.03    18528.33    485.17 o 
  -1   8   7      660.01      755.59    222.16 o 
   0   8   7     7452.90     7429.84    330.85 o 
  -8   9   7        2.38      130.91    224.73 o 
  -7   9   7      894.78     1122.44    234.63 o 
  -6   9   7    75224.02    75930.95    752.25 o 
  -5   9   7    12028.51    12039.11    458.53 o 
  -4   9   7    10142.16     9957.66    475.82 o 
  -3   9   7    73899.70    73463.83    722.90 o 
  -2   9   7      933.30     1069.38    285.69 o 
  -1   9   7        2.15      250.50    233.51 o 
   0   9   7      820.05      540.31    261.93 o 
  -9  10   7     6196.67     6722.88    389.43 o 
  -8  10   7     3688.58     3695.82    289.81 o 
  -7  10   7     6049.21     6002.73    441.64 o 
  -6  10   7    18751.48    18937.53    622.86 o 
  -5  10   7    27274.37    26117.21    729.55 o 
  -4  10   7    17033.08    17014.78    658.79 o 
  -3  10   7     6681.98     6904.19    394.81 o 
  -2  10   7     3709.53     3799.17    376.31 o 
  -1  10   7     7416.11     7922.61    406.02 o 
   0  10   7    15323.14    14877.28    536.47 o 
 -10  11   7     6542.74     6898.19    478.73 o 
  -9  11   7    22555.79    22454.78    569.26 o 
  -8  11   7     1334.55     1561.09    412.08 o 
  -7  11   7    18335.04    19232.00    709.65 o 
  -6  11   7     4722.55     4468.39    459.17 o 
  -5  11   7     4696.64     4383.25    496.53 o 
  -4  11   7    17152.88    19108.44    722.23 o 
  -3  11   7     1188.76     1172.83    325.09 o 
  -2  11   7    19833.78    19428.62    559.22 o 
  -1  11   7     6944.06     7190.93    439.35 o 
   0  11   7      190.49      284.69    355.01 o 
 -11  12   7    18901.01    19189.34    715.80 o 
 -10  12   7    17721.63    17813.72    649.93 o 
  -9  12   7    20700.82    20118.78    630.37 o 
  -8  12   7     7803.26     7574.41    527.05 o 
  -7  12   7     1196.68     1563.13    418.86 o 
  -6  12   7    64156.76    64068.23   1123.02 o 
  -5  12   7     1021.47      769.81    433.41 o 
  -4  12   7    10446.99    11156.50    677.83 o 
  -3  12   7    20425.84    20302.66    670.22 o 
  -2  12   7    13297.65    13492.55    571.93 o 
  -1  12   7    19154.63    19131.58    733.76 o 
   0  12   7       65.58      174.93    381.49 o 
 -12  13   7    10690.91    11313.62    607.09 o 
 -11  13   7      598.30      423.55    379.44 o 
 -10  13   7     8310.99     8647.85    566.16 o 
  -9  13   7     3178.60     3387.74    513.92 o 
  -8  13   7     5905.22     6082.85    570.51 o 
  -7  13   7     3132.94     3220.58    517.75 o 
  -6  13   7     4076.47     4671.69    531.97 o 
  -5  13   7     6473.63     5862.60    600.61 o 
  -4  13   7     3052.02     3063.13    566.30 o 
  -3  13   7     8438.16     8575.10    548.95 o 
  -2  13   7      841.24      316.78    433.32 o 
  -1  13   7    11688.26    12673.80    664.82 o 
   0  13   7     1296.68     2017.57    473.11 o 
 -13  14   7     3204.08     3989.30    527.42 o 
 -12  14   7    31239.22    31869.54    952.93 o 
 -11  14   7     4218.84     4791.99    557.05 o 
 -10  14   7     8426.93     8590.54    588.60 o 
  -9  14   7    21254.88    21821.24    924.56 o 
  -8  14   7     5287.47     4713.26    580.39 o 
  -7  14   7     6064.20     6646.69    621.45 o 
  -6  14   7     5771.84     5798.36    589.29 o 
  -5  14   7    20263.03    21153.76    982.07 o 
  -4  14   7     8333.00     8645.99    773.03 o 
  -3  14   7     3490.89     3584.93    524.72 o 
  -2  14   7    24283.26    24479.30    891.52 o 
  -1  14   7     3531.47     4052.44    596.10 o 
   0  14   7     2500.68     2541.83    570.71 o 
 -14  15   7     4510.53     4483.98    790.21 o 
 -13  15   7       14.70      248.05    529.58 o 
 -12  15   7     1469.85     1401.43    541.81 o 
 -11  15   7     3634.15     3147.39    551.68 o 
 -10  15   7     1177.79     1092.35    446.49 o 
  -9  15   7     5600.59     5360.83    579.57 o 
  -8  15   7      401.01      976.62    531.28 o 
  -7  15   7      365.62      183.96    545.28 o 
  -6  15   7     6120.94     6027.47    719.10 o 
  -5  15   7     1159.73      946.88    583.93 o 
  -4  15   7     4863.03     5286.75    581.69 o 
  -3  15   7     1305.52     1412.03    538.97 o 
  -2  15   7       69.12       11.72    478.51 o 
  -1  15   7     4756.91     4886.75    713.48 o 
 -13  16   7     3689.12     4653.87   2884.94 o 
 -12  16   7    12711.12    13333.24    939.64 o 
 -11  16   7      241.99     -311.91    540.06 o 
 -10  16   7     9876.08    10696.43   1035.33 o 
  -9  16   7      564.87      397.25    684.07 o 
  -8  16   7       29.47     -125.82    603.71 o 
  -7  16   7      832.94      776.70    634.21 o 
  -6  16   7    14232.00    14581.97   1057.66 o 
  -5  16   7      197.03       -0.70    462.69 o 
  -4  16   7    17836.36    17794.94    901.87 o 
  -3  16   7     4012.27     4876.47   2045.42 o 
  -9  17   7     1620.22     1768.81   2479.41 o 
  -8  17   7     1403.09     2758.38   1518.66 o 
   0   0   8  1156472.63  1203907.13   7275.12 o 
   0   1   8      316.21      572.62    100.29 o 
  -1   2   8    64529.12    66728.77    371.68 o 
   0   2   8     1255.80     1449.89    127.64 o 
  -2   3   8     4656.78     4956.70    169.72 o 
  -1   3   8     4657.59     4925.58    173.18 o 
   0   3   8    91587.66    94054.41    619.86 o 
  -3   4   8      974.03     1045.74    140.00 o 
  -2   4   8   122831.90   126645.62    637.54 o 
  -1   4   8      976.53     1170.24    149.04 o 
   0   4   8    17898.04    18001.72    296.88 o 
  -4   5   8     4034.91     4887.23    208.57 o 
  -3   5   8      923.07     1242.48    150.24 o 
  -2   5   8      900.43     1196.62    144.97 o 
  -1   5   8     4009.24     4845.33    198.02 o 
   0   5   8    54158.53    54881.44    478.11 o 
  -5   6   8    20527.64    20361.36    362.02 o 
  -4   6   8    49172.54    48921.48    475.79 o 
  -3   6   8       67.97      660.16    171.99 o 
  -2   6   8    50877.67    49870.43    494.19 o 
  -1   6   8    20414.14    20169.31    365.61 o 
   0   6   8    92868.46    98384.86    743.86 o 
  -6   7   8    16212.52    16154.32    378.65 o 
  -5   7   8       79.12      630.55    196.70 o 
  -4   7   8    18597.72    18669.24    418.13 o 
  -3   7   8    18632.28    19221.19    432.53 o 
  -2   7   8      103.00      510.62    221.70 o 
  -1   7   8    15989.72    15772.19    365.27 o 
   0   7   8    39953.92    39890.55    530.95 o 
  -7   8   8     7410.65     7527.14    311.06 o 
  -6   8   8     8820.02     8538.66    333.37 o 
  -5   8   8    34977.16    35041.46    544.30 o 
  -4   8   8   244643.64   247146.06   2053.47 o 
  -3   8   8    35577.67    35964.01    623.47 o 
  -2   8   8     9405.56     9213.95    403.04 o 
  -1   8   8     7416.75     7472.67    324.22 o 
   0   8   8    71344.67    70484.45    768.08 o 
  -8   9   8     3999.03     4357.58    311.10 o 
  -7   9   8    14189.29    13543.85    391.41 o 
  -6   9   8    31145.23    31095.75    601.39 o 
  -5   9   8     8024.69     7963.93    438.09 o 
  -4   9   8     7976.93     8145.63    421.22 o 
  -3   9   8    31256.24    30672.18    635.48 o 
  -2   9   8    14248.82    13984.76    504.97 o 
  -1   9   8     3853.60     3920.19    317.69 o 
   0   9   8    15919.90    15131.04    498.61 o 
  -9  10   8    14840.98    14223.06    505.51 o 
  -8  10   8   127042.77   126116.81   1014.45 o 
  -7  10   8    13030.69    12495.62    562.41 o 
  -6  10   8    12966.31    13073.67    583.26 o 
  -5  10   8      626.08      958.83    376.28 o 
  -4  10   8    12622.36    12512.30    616.53 o 
  -3  10   8    13303.01    13555.22    546.84 o 
  -2  10   8   125391.00   123028.90   1509.64 o 
  -1  10   8    14980.08    14796.39    513.89 o 
   0  10   8     5712.24     5875.80    420.19 o 
 -10  11   8      349.56      630.29    358.30 o 
  -9  11   8     9222.59     9696.03    452.89 o 
  -8  11   8    27126.10    28185.34    837.86 o 
  -7  11   8     3583.66     4006.26    454.51 o 
  -6  11   8      367.36      815.06    405.69 o 
  -5  11   8      298.49      134.75    383.19 o 
  -4  11   8     3581.88     3928.08    499.10 o 
  -3  11   8    26517.27    27042.30    758.09 o 
  -2  11   8     9128.10     9073.57    438.47 o 
  -1  11   8      175.60      179.78    314.96 o 
   0  11   8    40385.35    40363.37    852.69 o 
 -11  12   8       11.76      -34.15    372.99 o 
 -10  12   8     5852.19     5798.30    473.69 o 
  -9  12   8     5783.92     5450.97    453.44 o 
  -8  12   8      759.27      974.11    444.90 o 
  -7  12   8     1250.21     1704.45    448.38 o 
  -6  12   8    11097.20    11751.65    680.14 o 
  -5  12   8     1193.57     1417.53    459.31 o 
  -4  12   8     1431.50     1719.97    480.11 o 
  -3  12   8     5704.66     5937.49    590.42 o 
  -2  12   8     6529.09     6294.25    481.82 o 
  -1  12   8        6.35      -10.55    394.62 o 
   0  12   8    73272.03    72632.86   1218.38 o 
 -12  13   8     2633.00     2723.53    466.85 o 
 -11  13   8      449.59      412.05    427.07 o 
 -10  13   8     3287.39     3294.68    470.99 o 
  -9  13   8     4996.88     5362.85    601.60 o 
  -8  13   8     4345.58     4478.43    557.11 o 
  -7  13   8     3086.64     3194.21    528.05 o 
  -6  13   8     3135.08     2991.06    525.03 o 
  -5  13   8     4448.77     4764.75    604.50 o 
  -4  13   8     4928.66     5415.46    651.65 o 
  -3  13   8     3338.24     3849.78    455.85 o 
  -2  13   8      538.56      855.78    438.17 o 
  -1  13   8     2460.68     2910.85    532.45 o 
   0  13   8     1945.92     2148.16    487.52 o 
 -13  14   8     4031.34     4265.36    543.54 o 
 -12  14   8    10597.97    10353.05    679.04 o 
 -11  14   8      837.47     1139.44    466.78 o 
 -10  14   8    41451.40    39831.62    957.28 o 
  -9  14   8     7413.16     8087.89    705.28 o 
  -8  14   8     4666.22     5425.80    647.22 o 
  -7  14   8      175.04      404.84    480.11 o 
  -6  14   8     4486.32     4909.60    590.64 o 
  -5  14   8     7852.66     8972.97    760.79 o 
  -4  14   8    41693.11    42405.01   1251.65 o 
  -3  14   8     1005.43     1165.34    514.77 o 
  -2  14   8    11238.63    12092.50    656.75 o 
  -1  14   8     4120.90     4531.15    605.24 o 
   0  14   8      941.75     1657.14    547.40 o 
 -13  15   8     1152.35     1244.58    575.16 o 
 -12  15   8     3716.04     4628.57    643.09 o 
 -11  15   8     6745.86     6812.05    642.00 o 
 -10  15   8     6328.04     6440.53    578.52 o 
  -9  15   8     5370.10     5388.31    738.87 o 
  -8  15   8    20478.97    23120.73   1046.13 o 
  -7  15   8    20664.36    21619.91    980.13 o 
  -6  15   8     5239.05     5438.02    735.96 o 
  -5  15   8     6351.24     7068.30    797.43 o 
  -4  15   8     6770.84     6740.79    648.41 o 
  -3  15   8     3519.46     4761.10    644.04 o 
  -2  15   8     1065.52     1507.18    587.59 o 
 -12  16   8     2185.99     1480.40    632.21 o 
 -11  16   8      551.14      412.93    519.16 o 
 -10  16   8     5584.44     5400.77    892.99 o 
  -9  16   8      765.35     1199.47    690.44 o 
  -8  16   8    88288.12    85577.97   2234.86 o 
  -7  16   8      836.02      471.76    663.04 o 
  -6  16   8     5572.08     6133.28    846.13 o 
  -5  16   8      612.57      675.62    478.55 o 
  -4  16   8     1944.20     2117.42    590.56 o 
   0   1   9    14014.96    14340.44    212.67 o 
  -1   2   9     1657.72     1857.32    130.14 o 
   0   2   9      411.07      604.78    128.39 o 
  -2   3   9    92506.33    91957.85    825.34 o 
  -1   3   9    77300.74    75403.14    705.45 o 
   0   3   9       70.69       44.36    129.88 o 
  -3   4   9    56062.46    54324.94    601.14 o 
  -2   4   9    35232.31    36713.39    376.38 o 
  -1   4   9    47020.03    47724.37    409.60 o 
   0   4   9      528.13      686.48    164.54 o 
  -4   5   9       78.21      204.64    164.32 o 
  -3   5   9    50888.04    50063.86    464.86 o 
  -2   5   9    60003.58    59536.65    496.81 o 
  -1   5   9       82.51      278.05    159.14 o 
   0   5   9    15369.24    15805.78    360.18 o 
  -5   6   9    70619.67    69565.21    598.53 o 
  -4   6   9    44292.09    43663.54    486.70 o 
  -3   6   9    26382.55    26410.97    407.63 o 
  -2   6   9    44735.07    43598.94    431.26 o 
  -1   6   9    59491.24    58464.80    587.40 o 
   0   6   9       69.32      239.16    195.31 o 
  -6   7   9    13968.39    13866.32    384.42 o 
  -5   7   9    15669.14    14950.49    375.15 o 
  -4   7   9    22651.35    22353.49    454.32 o 
  -3   7   9    27295.84    27723.04    527.75 o 
  -2   7   9    16420.59    15523.80    360.57 o 
  -1   7   9    11076.64    11267.68    366.93 o 
   0   7   9     6295.90     6681.66    313.15 o 
  -7   8   9      639.39      686.31    229.13 o 
  -6   8   9     4897.28     4475.86    273.86 o 
  -5   8   9    14511.85    14663.42    431.60 o 
  -4   8   9      345.55      787.92    265.97 o 
  -3   8   9    11671.13    11777.77    454.02 o 
  -2   8   9     5000.19     4787.07    302.63 o 
  -1   8   9      568.80      944.53    242.71 o 
   0   8   9       55.64       98.87    247.15 o 
  -8   9   9    10359.78    10856.09    409.70 o 
  -7   9   9    12438.43    12158.24    402.25 o 
  -6   9   9    54802.61    54196.04    690.89 o 
  -5   9   9    15211.95    15405.63    543.62 o 
  -4   9   9    11751.95    12221.67    515.14 o 
  -3   9   9    56267.54    55599.68    812.40 o 
  -2   9   9    13009.94    13322.33    444.13 o 
  -1   9   9     9901.56     9741.48    420.79 o 
   0   9   9       34.44      136.71    273.06 o 
  -9  10   9    10065.30    10161.50    446.76 o 
  -8  10   9    16701.54    17140.31    515.06 o 
  -7  10   9    13965.37    13893.43    492.02 o 
  -6  10   9      115.19       50.00    328.43 o 
  -5  10   9    23952.32    23269.54    824.08 o 
  -4  10   9       82.07     -262.60    371.64 o 
  -3  10   9    17389.86    16749.55    634.96 o 
  -2  10   9    16546.60    16084.13    499.00 o 
  -1  10   9    13199.47    13519.94    516.48 o 
   0  10   9        2.77     -100.67    309.50 o 
 -10  11   9     4870.80     4649.93    428.64 o 
  -9  11   9    21687.57    22019.79    635.72 o 
  -8  11   9     5559.83     5524.70    417.73 o 
  -7  11   9    12624.11    12929.60    714.71 o 
  -6  11   9    16327.49    15432.08    721.76 o 
  -5  11   9    13542.59    12848.24    702.69 o 
  -4  11   9    13437.81    12872.71    697.61 o 
  -3  11   9     5253.18     5372.96    476.64 o 
  -2  11   9    17022.42    16802.93    573.01 o 
  -1  11   9     4578.36     4729.24    421.15 o 
   0  11   9     7432.42     8033.19    506.92 o 
 -11  12   9    17731.78    17768.39    718.93 o 
 -10  12   9     6260.57     6587.78    513.90 o 
  -9  12   9    19258.58    19072.78    715.37 o 
  -8  12   9     2285.08     2387.58    492.75 o 
  -7  12   9     5917.14     5412.93    605.62 o 
  -6  12   9    51017.15    49420.09   1088.07 o 
  -5  12   9     4965.60     4685.37    568.05 o 
  -4  12   9     2179.26     2434.39    558.17 o 
  -3  12   9    19638.71    20545.08    912.39 o 
  -2  12   9     6625.44     6987.11    491.40 o 
  -1  12   9    22874.03    22419.78    789.95 o 
   0  12   9       97.84        4.14    409.35 o 
 -12  13   9    10768.71    11535.47    639.79 o 
 -11  13   9      715.14      603.83    465.50 o 
 -10  13   9    11823.64    11354.22    668.81 o 
  -9  13   9    11103.44    10232.76    563.70 o 
  -8  13   9     5070.87     3974.34    595.14 o 
  -7  13   9     4011.84     4210.07    575.32 o 
  -6  13   9     5481.64     6090.63    611.01 o 
  -5  13   9     4563.91     4213.00    610.70 o 
  -4  13   9    14368.46    14465.57    892.84 o 
  -3  13   9    15852.68    15219.12    711.93 o 
  -2  13   9      506.07      420.37    440.27 o 
  -1  13   9    13618.55    14852.73    785.26 o 
   0  13   9     1465.64     1666.68    491.78 o 
 -13  14   9     3851.86     3820.06    641.39 o 
 -12  14   9    18752.46    18875.65    871.79 o 
 -11  14   9     7061.01     7313.00    636.16 o 
 -10  14   9     1465.71     1353.66    462.44 o 
  -9  14   9    27652.04    28126.43   1080.80 o 
  -8  14   9      112.63      129.31    509.68 o 
  -7  14   9     5732.81     6480.93    665.37 o 
  -6  14   9      123.74     -401.61    465.15 o 
  -5  14   9    22363.29    22563.34   1051.67 o 
  -4  14   9     1706.70     1912.26    617.73 o 
  -3  14   9     4776.72     5188.78    664.71 o 
  -2  14   9    19206.09    20637.44   1016.67 o 
  -1  14   9     3551.45     3861.99    584.99 o 
   0  14   9      139.04       77.27    510.03 o 
 -13  15   9     7763.95     8170.33    789.77 o 
 -12  15   9      875.23      783.25    551.44 o 
 -11  15   9     3067.27     2940.90    570.68 o 
 -10  15   9     2468.03     2432.77    516.92 o 
  -9  15   9     4407.08     3716.71    700.13 o 
  -8  15   9     6122.28     6217.02    738.98 o 
  -7  15   9     7118.75     6719.42    734.56 o 
  -6  15   9     3800.26     3692.83    676.05 o 
  -5  15   9     2410.02     2797.25    731.67 o 
  -4  15   9     4625.92     5443.46    718.70 o 
  -3  15   9     1058.25     1105.48    548.45 o 
  -2  15   9     7062.39     6608.08    794.90 o 
 -11  16   9      303.76      487.50    529.18 o 
 -10  16   9     3012.59     3639.29    795.78 o 
  -9  16   9     3420.36     3737.87    798.59 o 
  -8  16   9     1026.61     1442.60    731.73 o 
  -7  16   9     4113.23     5673.26    886.36 o 
  -6  16   9     2575.84     2250.56    795.46 o 
  -5  16   9      294.57      329.63    749.65 o 
   0   0  10    70350.21    71516.41   1049.27 o 
   0   1  10     7310.24     7497.50    176.67 o 
   0   2  10     1419.91     1483.10    150.70 o 
  -2   3  10    37219.58    36493.08    368.35 o 
  -1   3  10    36908.53    36779.38    363.49 o 
   0   3  10   257095.95   259641.14   1191.84 o 
  -3   4  10     6877.87     6923.93    249.10 o 
  -2   4  10   118693.45   119885.77    834.26 o 
  -1   4  10     6872.11     7369.60    239.34 o 
   0   4  10    16995.26    17063.33    360.07 o 
  -4   5  10    29225.13    29688.39    451.07 o 
  -3   5  10     6873.96     6897.11    267.87 o 
  -2   5  10     7187.79     7332.51    261.59 o 
  -1   5  10    29548.70    30931.72    409.84 o 
   0   5  10     6459.42     7129.02    290.62 o 
  -5   6  10    52263.21    51472.68    561.98 o 
  -4   6  10    35137.58    34770.32    497.91 o 
  -3   6  10    45138.34    47707.16    524.34 o 
  -2   6  10    33198.59    33082.66    464.62 o 
  -1   6  10    51956.83    50919.69    558.25 o 
   0   6  10    57605.92    59276.71    628.73 o 
  -6   7  10    33540.30    32843.16    527.75 o 
  -5   7  10    35117.78    36400.63    563.60 o 
  -4   7  10      452.54      606.67    206.52 o 
  -3   7  10      155.49      693.29    214.76 o 
  -2   7  10    34516.45    35178.85    466.78 o 
  -1   7  10    33771.96    34077.66    551.98 o 
   0   7  10    13872.05    14236.10    416.05 o 
  -7   8  10    61614.60    61673.79    696.71 o 
  -6   8  10     6750.95     6633.66    332.99 o 
  -5   8  10     4664.61     4600.86    291.77 o 
  -4   8  10     3678.46     4004.28    278.07 o 
  -3   8  10     4075.02     4604.44    294.26 o 
  -2   8  10     6215.98     6075.90    308.70 o 
  -1   8  10    62449.59    63468.71    740.77 o 
   0   8  10    59606.57    59065.40    793.97 o 
  -8   9  10    24441.11    24728.56    571.52 o 
  -7   9  10    46166.00    44391.46    640.11 o 
  -6   9  10     1467.56     3096.08    279.67 o 
  -5   9  10    21679.35    21121.49    576.80 o 
  -4   9  10    21734.55    21218.89    587.97 o 
  -3   9  10     1572.51     3550.38    383.58 o 
  -2   9  10    46376.23    44542.09    607.63 o 
  -1   9  10    24368.66    24184.45    600.72 o 
   0   9  10     5116.44     6114.54    392.04 o 
  -9  10  10    32910.02    33238.96    663.79 o 
  -8  10  10    10025.00    10215.98    447.25 o 
  -7  10  10      494.81      679.62    263.45 o 
  -6  10  10     6709.04     6814.59    456.45 o 
  -5  10  10    31802.86    32058.99    882.83 o 
  -4  10  10     7448.39     7500.44    502.45 o 
  -3  10  10      133.44      471.63    346.23 o 
  -2  10  10    10767.19    10733.11    416.60 o 
  -1  10  10    32759.74    31794.42    679.61 o 
   0  10  10     5796.46     6888.63    446.58 o 
 -10  11  10    18621.25    18817.42    606.67 o 
  -9  11  10    18358.22    18608.09    620.88 o 
  -8  11  10     7044.29     6985.21    456.91 o 
  -7  11  10    48269.32    46714.93    925.78 o 
  -6  11  10     6073.31     6652.62    605.10 o 
  -5  11  10     6328.73     6009.33    584.58 o 
  -4  11  10    48800.30    47898.17   1170.61 o 
  -3  11  10     7322.36     6921.11    471.33 o 
  -2  11  10    18546.73    18803.43    584.17 o 
  -1  11  10    19290.30    18841.22    667.80 o 
   0  11  10     9339.95     9544.50    542.85 o 
 -11  12  10     5191.44     5100.99    516.60 o 
 -10  12  10     3881.34     3355.05    512.49 o 
  -9  12  10     5797.79     5931.16    512.97 o 
  -8  12  10     2474.07     2427.63    435.01 o 
  -7  12  10     1767.63     1862.37    499.16 o 
  -6  12  10    67595.72    67515.16   1302.90 o 
  -5  12  10     1631.50     1090.40    508.53 o 
  -4  12  10     1706.74     1789.21    548.81 o 
  -3  12  10     6045.49     6229.76    518.89 o 
  -2  12  10     3189.58     2742.38    431.74 o 
  -1  12  10     5235.79     5780.59    521.95 o 
   0  12  10     4207.99     3725.43    520.82 o 
 -12  13  10     9163.08     9141.00    628.21 o 
 -11  13  10    13670.07    13404.25    754.70 o 
 -10  13  10     2049.41     1464.12    477.75 o 
  -9  13  10    23830.24    23207.09    790.59 o 
  -8  13  10    35358.34    34723.06   1066.25 o 
  -7  13  10     8805.43     8532.52    717.14 o 
  -6  13  10     8347.98     8591.74    704.51 o 
  -5  13  10    35140.96    34308.40   1102.33 o 
  -4  13  10    23881.69    24942.91   1061.03 o 
  -3  13  10     1684.00     1316.45    444.17 o 
  -2  13  10    12894.83    13150.82    679.66 o 
  -1  13  10     9079.67     9411.88    709.68 o 
   0  13  10      110.58       84.52    494.46 o 
 -13  14  10     2618.64     2988.53    653.19 o 
 -12  14  10     6403.82     6806.79    678.80 o 
 -11  14  10     1275.31     1982.64    518.91 o 
 -10  14  10    14833.16    14968.12    761.69 o 
  -9  14  10    23731.58    24951.23   1113.81 o 
  -8  14  10     1912.68     2493.90    566.19 o 
  -7  14  10    17177.33    17435.62    930.76 o 
  -6  14  10     2139.85     2553.97    599.19 o 
  -5  14  10    23484.63    23764.42   1129.51 o 
  -4  14  10    14691.54    13664.30    694.11 o 
  -3  14  10     1157.08     1201.76    492.85 o 
  -2  14  10     5499.43     6621.94    762.53 o 
  -1  14  10     2964.29     3071.29    562.58 o 
 -12  15  10    29691.49    29149.27   1093.77 o 
 -11  15  10     1844.05     2149.22    550.99 o 
 -10  15  10      708.68      697.02    464.46 o 
  -9  15  10     5051.77     4885.05    734.39 o 
  -8  15  10     2310.96     2718.10    647.78 o 
  -7  15  10     2750.92     3403.37    715.04 o 
  -6  15  10     5349.29     5092.00    767.19 o 
  -5  15  10      703.11     1077.90    679.15 o 
  -4  15  10     1977.73     1921.04    632.98 o 
  -3  15  10    30082.04    32123.67   1303.18 o 
  -9  16  10     7435.01     7530.88    948.84 o 
  -8  16  10      320.19      -51.68    687.69 o 
  -7  16  10     7482.90     6697.81   1066.49 o 
   0   1  11      132.99      368.78    123.39 o 
  -1   2  11     2602.96     2792.10    163.70 o 
   0   2  11     8052.14     8545.56    241.41 o 
  -2   3  11    44023.02    44488.30    423.61 o 
  -1   3  11    46667.48    47486.87    437.50 o 
   0   3  11       57.74       62.89    167.00 o 
  -3   4  11    23624.51    24538.46    401.60 o 
  -2   4  11       90.00      385.33    182.81 o 
  -1   4  11    25048.73    25695.81    389.84 o 
   0   4  11     6546.60     7094.26    275.85 o 
  -4   5  11      563.36      516.08    206.29 o 
  -3   5  11    35228.30    35481.38    506.79 o 
  -2   5  11    34477.34    33163.42    470.84 o 
  -1   5  11      527.00      738.69    185.61 o 
   0   5  11     1001.51     1048.40    211.04 o 
  -5   6  11    40872.28    40112.41    541.38 o 
  -4   6  11    36513.27    36055.20    543.95 o 
  -3   6  11    15120.40    15368.46    405.28 o 
  -2   6  11    42709.55    42943.86    577.99 o 
  -1   6  11    43386.82    42146.69    536.03 o 
   0   6  11       68.91      140.22    216.37 o 
  -6   7  11     2388.83     2721.49    269.05 o 
  -5   7  11    11900.14    11532.43    406.02 o 
  -4   7  11     5239.60     5089.78    316.77 o 
  -3   7  11     4121.50     4035.46    296.22 o 
  -2   7  11    11203.74    11091.72    409.82 o 
  -1   7  11     2680.32     2723.85    267.51 o 
   0   7  11       68.26      204.00    240.61 o 
  -7   8  11      250.43      306.94    243.98 o 
  -6   8  11    10024.40     9613.58    390.21 o 
  -5   8  11     1284.19     1193.56    266.62 o 
  -4   8  11     9226.96     8874.28    392.07 o 
  -3   8  11     1738.04     1847.47    282.56 o 
  -2   8  11    12595.11    12336.69    443.61 o 
  -1   8  11      292.09      411.46    252.10 o 
   0   8  11     6191.45     6116.78    393.95 o 
  -8   9  11     1107.36     1213.18    300.61 o 
  -7   9  11     1653.69     1910.50    294.17 o 
  -6   9  11    47352.13    46611.79    684.77 o 
  -5   9  11     6849.32     6647.90    379.29 o 
  -4   9  11     7247.10     6868.09    377.68 o 
  -3   9  11    46515.20    45515.82    698.47 o 
  -2   9  11     1629.26     1844.19    326.34 o 
  -1   9  11     1357.18     1319.95    321.20 o 
   0   9  11      726.04      409.95    307.66 o 
  -9  10  11     5156.45     5458.80    387.11 o 
  -8  10  11     1860.64     1632.54    335.41 o 
  -7  10  11     5390.70     5409.25    375.87 o 
  -6  10  11     3767.44     3257.94    325.59 o 
  -5  10  11    16962.74    16589.23    549.79 o 
  -4  10  11     3464.95     3187.72    329.61 o 
  -3  10  11     4372.39     4457.32    390.25 o 
  -2  10  11     1923.40     1786.88    362.20 o 
  -1  10  11     4309.08     4946.70    416.54 o 
   0  10  11     2429.25     2400.33    398.37 o 
 -10  11  11     4862.05     4904.50    456.25 o 
  -9  11  11    10039.61     9966.74    523.08 o 
  -8  11  11      247.21      323.71    357.38 o 
  -7  11  11    11091.08    10346.12    495.18 o 
  -6  11  11     2974.22     2553.77    438.86 o 
  -5  11  11     3886.39     3837.79    481.78 o 
  -4  11  11    10250.66    10060.12    533.66 o 
  -3  11  11      305.45      424.97    346.16 o 
  -2  11  11    10178.61    10630.40    557.66 o 
  -1  11  11     5121.63     4543.43    494.39 o 
   0  11  11     1841.10     1435.77    409.28 o 
 -11  12  11    11897.53    12280.75    686.32 o 
 -10  12  11     7177.47     8164.76    569.32 o 
  -9  12  11    11163.00    11089.34    627.82 o 
  -8  12  11     2533.03     2727.92    427.44 o 
  -7  12  11     1165.97      746.47    409.20 o 
  -6  12  11    39447.69    39001.78    906.74 o 
  -5  12  11     1326.07     1144.27    428.59 o 
  -4  12  11     3694.10     4269.82    653.86 o 
  -3  12  11    11039.92    11434.52    637.96 o 
  -2  12  11     5309.13     5190.35    521.66 o 
  -1  12  11    10580.25    10523.54    620.24 o 
   0  12  11      107.76      167.79    474.13 o 
 -12  13  11     7297.88     8290.42    669.90 o 
 -11  13  11      646.42      502.62    484.39 o 
 -10  13  11     7646.91     7038.00    615.16 o 
  -9  13  11     3928.76     3967.79    508.51 o 
  -8  13  11     3893.13     4129.46    605.84 o 
  -7  13  11     2140.48     2466.42    560.60 o 
  -6  13  11     2027.63     1603.43    575.45 o 
  -5  13  11     4275.11     3653.42    638.91 o 
  -4  13  11     2719.17     3261.06    480.96 o 
  -3  13  11     6104.58     5622.98    574.11 o 
  -2  13  11      814.51      852.24    432.86 o 
  -1  13  11     6968.10     8251.39    688.14 o 
   0  13  11       18.40      -36.76    547.55 o 
 -13  14  11     2658.89     2654.42    707.50 o 
 -12  14  11    20085.15    21176.41    953.07 o 
 -11  14  11     1875.45     1980.20    558.16 o 
 -10  14  11     6211.71     5618.57    617.94 o 
  -9  14  11    13809.68    12498.22    678.06 o 
  -8  14  11     4710.66     4434.29    633.02 o 
  -7  14  11     3001.26     2847.78    610.65 o 
  -6  14  11     5352.65     5346.41    713.18 o 
  -5  14  11    15652.09    15528.05    798.55 o 
  -4  14  11     6086.55     5684.26    598.92 o 
  -3  14  11     2375.46     2332.43    574.96 o 
  -2  14  11    15361.88    17273.40   1009.00 o 
  -1  14  11     2872.87     2802.71    636.55 o 
 -11  15  11     1569.47     2015.43    584.52 o 
 -10  15  11       63.37      395.19    465.07 o 
  -9  15  11     3479.47     3559.11    715.49 o 
  -8  15  11     1898.64     2036.49    651.05 o 
  -7  15  11     1542.26     1658.92    639.75 o 
  -6  15  11     3856.69     3416.49    732.93 o 
  -5  15  11       77.95      174.42    644.48 o 
  -4  15  11     1381.44     1236.28    636.02 o 
   0   0  12   828471.56   838863.13   9988.41 o 
   0   1  12     2313.26     2488.19    169.06 o 
  -1   2  12    53509.59    54987.27    460.31 o 
   0   2  12     1138.84     1126.09    179.27 o 
  -2   3  12     1145.11     1317.34    196.38 o 
  -1   3  12     1535.89     1737.60    192.20 o 
   0   3  12    31460.31    31347.29    448.22 o 
  -3   4  12     2611.90     2693.85    234.45 o 
  -2   4  12    24307.59    26261.07    467.18 o 
  -1   4  12     2790.60     2913.18    222.40 o 
   0   4  12    17618.54    18001.94    398.77 o 
  -4   5  12     5053.19     5216.89    266.05 o 
  -3   5  12      509.93      515.47    231.65 o 
  -2   5  12      398.13      621.43    228.47 o 
  -1   5  12     4989.00     5180.12    268.08 o 
   0   5  12    29715.34    30293.85    491.67 o 
  -5   6  12     8481.17     8780.86    347.05 o 
  -4   6  12    22135.70    21993.53    487.75 o 
  -3   6  12     1699.25     2183.77    273.27 o 
  -2   6  12    22412.37    22201.85    515.47 o 
  -1   6  12     8577.35     8669.18    354.10 o 
   0   6  12   111712.14   112849.52    968.75 o 
  -6   7  12     5175.46     5131.22    315.79 o 
  -5   7  12     2857.25     2808.68    294.27 o 
  -4   7  12    15837.91    15474.96    468.38 o 
  -3   7  12    16411.66    16232.98    496.92 o 
  -2   7  12     2997.87     2931.89    323.24 o 
  -1   7  12     5177.52     5246.97    327.79 o 
   0   7  12    29924.06    31250.45    584.75 o 
  -7   8  12     1092.97     1325.80    284.86 o 
  -6   8  12     6294.07     6561.19    368.96 o 
  -5   8  12    21706.43    22069.96    561.38 o 
  -4   8  12   107598.79   103940.95   1342.28 o 
  -3   8  12    21217.21    21115.38    585.79 o 
  -2   8  12     6546.37     6395.53    391.28 o 
  -1   8  12      912.05     1157.22    285.51 o 
   0   8  12    36587.87    36101.52    673.13 o 
  -8   9  12      947.49     1181.48    318.36 o 
  -7   9  12     6081.57     5700.67    382.14 o 
  -6   9  12    24915.81    24661.76    607.60 o 
  -5   9  12     3278.67     3122.72    349.79 o 
  -4   9  12     2875.06     2643.07    349.03 o 
  -3   9  12    24972.61    24548.13    638.60 o 
  -2   9  12     5727.72     5579.64    401.26 o 
  -1   9  12     1107.05     1279.51    303.22 o 
   0   9  12    12728.91    13112.24    527.38 o 
  -9  10  12     7614.09     7658.13    472.63 o 
  -8  10  12    50744.07    49793.38    835.99 o 
  -7  10  12     9355.25     9733.04    465.78 o 
  -6  10  12     5253.84     4865.04    386.23 o 
  -5  10  12      115.36      120.70    296.25 o 
  -4  10  12     5282.15     4950.99    385.94 o 
  -3  10  12     9231.68     9862.71    498.81 o 
  -2  10  12    49612.55    48968.02    828.67 o 
  -1  10  12     7198.75     7261.15    447.77 o 
   0  10  12     3454.37     4058.53    451.47 o 
 -10  11  12      538.67      826.65    423.92 o 
  -9  11  12     4044.70     4146.31    450.52 o 
  -8  11  12    18812.03    18331.34    671.73 o 
  -7  11  12     1572.20     1708.06    365.06 o 
  -6  11  12      586.87      392.55    339.43 o 
  -5  11  12      501.12      708.94    338.73 o 
  -4  11  12     1526.89     1812.13    345.10 o 
  -3  11  12    19337.36    17946.75    658.61 o 
  -2  11  12     4397.09     5048.48    463.87 o 
  -1  11  12      383.56      490.67    398.59 o 
   0  11  12    29386.06    29367.05    896.66 o 
 -11  12  12      336.66       34.86    428.72 o 
 -10  12  12     2907.73     2819.81    510.30 o 
  -9  12  12     5827.25     5169.58    532.46 o 
  -8  12  12     1087.14     1418.64    443.41 o 
  -7  12  12     1328.89     1474.70    375.88 o 
  -6  12  12    24142.47    22817.27    668.06 o 
  -5  12  12     1365.76     1477.63    367.91 o 
  -4  12  12     1309.19     1300.68    391.65 o 
  -3  12  12     5738.28     5348.49    516.15 o 
  -2  12  12     3094.44     2772.58    483.11 o 
  -1  12  12      319.91      284.25    426.36 o 
   0  12  12    76695.39    77827.71   1371.38 o 
 -12  13  12     1280.68     1590.41    648.51 o 
 -11  13  12     1876.58     1666.72    571.92 o 
 -10  13  12     1637.54     1896.06    511.72 o 
  -9  13  12     2142.88     2446.86    492.79 o 
  -8  13  12      206.62      -58.07    395.55 o 
  -7  13  12     1590.60     1493.52    467.42 o 
  -6  13  12     1591.35     1395.62    449.99 o 
  -5  13  12      316.31      626.74    373.90 o 
  -4  13  12     2287.21     2258.43    430.07 o 
  -3  13  12     1818.04     2352.29    479.15 o 
  -2  13  12     2073.93     2301.22    504.01 o 
  -1  13  12     1286.03     1602.83    585.16 o 
   0  13  12      988.93      885.04    573.19 o 
 -12  14  12     6930.41     7003.42    812.73 o 
 -11  14  12     1325.94     1055.84    566.80 o 
 -10  14  12    21538.07    20776.66    906.38 o 
  -9  14  12     3650.63     4317.40    555.68 o 
  -8  14  12     4011.16     4778.25    728.10 o 
  -7  14  12       85.64      169.55    442.20 o 
  -6  14  12     3946.99     4651.01    569.96 o 
  -5  14  12     3541.00     3831.23    463.91 o 
  -4  14  12    21739.47    19758.59    803.46 o 
  -3  14  12     1277.63     1298.22    486.34 o 
  -2  14  12     7075.33     6410.66    832.39 o 
 -10  15  12     4091.23     4424.84    826.94 o 
  -9  15  12     4530.71     4338.54    544.89 o 
  -8  15  12    16087.59    18226.20   1050.28 o 
  -7  15  12    15806.21    17663.65   1058.08 o 
  -6  15  12     4433.52     4520.68    789.52 o 
  -5  15  12     3808.24     3562.16    757.84 o 
   0   1  13     5633.82     5827.89    257.57 o 
  -1   2  13     2432.07     2736.30    232.54 o 
   0   2  13    31352.38    32137.54    453.75 o 
  -2   3  13    36943.87    37243.11    540.02 o 
  -1   3  13    42533.34    43210.71    585.48 o 
   0   3  13       45.20        6.08    202.68 o 
  -3   4  13    16326.78    16262.05    437.11 o 
  -2   4  13      230.61      484.41    240.63 o 
  -1   4  13    20020.88    20219.80    439.24 o 
   0   4  13    18662.54    19682.99    432.61 o 
  -4   5  13      126.50      586.54    250.85 o 
  -3   5  13    32275.71    32137.98    575.60 o 
  -2   5  13    27050.08    26553.40    543.43 o 
  -1   5  13      114.63      536.29    208.57 o 
   0   5  13     2593.21     3005.45    273.84 o 
  -5   6  13    32331.48    31167.93    586.93 o 
  -4   6  13    52039.84    53090.99    707.30 o 
  -3   6  13    12347.47    12061.85    453.15 o 
  -2   6  13    41126.00    41171.43    666.43 o 
  -1   6  13    37384.89    35839.00    582.49 o 
   0   6  13       55.92      101.41    226.06 o 
  -6   7  13     4948.47     4767.23    355.88 o 
  -5   7  13     9900.82     9172.59    425.02 o 
  -4   7  13     5706.83     5479.22    381.94 o 
  -3   7  13     4483.19     4315.71    381.08 o 
  -2   7  13    10336.28     9331.50    451.04 o 
  -1   7  13     6260.12     6128.60    355.25 o 
   0   7  13     4459.67     4481.02    363.90 o 
  -7   8  13       19.64      213.92    282.99 o 
  -6   8  13    29262.18    28872.31    619.37 o 
  -5   8  13     4319.76     4677.21    379.65 o 
  -4   8  13     3578.37     4487.92    402.46 o 
  -3   8  13     5705.56     5467.32    412.98 o 
  -2   8  13    24283.54    23392.52    636.33 o 
  -1   8  13       12.02      118.64    274.58 o 
   0   8  13    23823.65    24272.29    611.38 o 
  -8   9  13     2305.09     2278.98    370.11 o 
  -7   9  13     1750.87     1548.73    327.28 o 
  -6   9  13    32416.45    33251.20    691.63 o 
  -5   9  13     9346.52     8990.20    488.25 o 
  -4   9  13    11443.86    10433.45    508.85 o 
  -3   9  13    33532.35    32754.70    712.29 o 
  -2   9  13     1969.87     2034.98    370.41 o 
  -1   9  13     2645.61     3134.21    404.28 o 
   0   9  13       31.81       62.36    314.38 o 
  -9  10  13     8228.11     9005.44    541.14 o 
  -8  10  13     2864.03     3535.26    421.73 o 
  -7  10  13     5215.86     4978.30    416.43 o 
  -6  10  13    11397.47    10964.07    518.69 o 
  -5  10  13    15696.07    14509.18    570.48 o 
  -4  10  13    11766.96    11486.43    530.36 o 
  -3  10  13     3889.99     3194.31    409.87 o 
  -2  10  13     2870.74     3280.48    426.00 o 
  -1  10  13     6406.77     7552.75    512.16 o 
   0  10  13     9676.46     9243.69    549.22 o 
 -10  11  13     2536.24     2462.96    462.24 o 
  -9  11  13     9925.69    10157.40    602.48 o 
  -8  11  13     3883.93     3851.09    458.38 o 
  -7  11  13     5764.18     6701.01    459.73 o 
  -6  11  13     2453.92     2734.42    411.13 o 
  -5  11  13     3271.92     3542.65    431.46 o 
  -4  11  13     6188.35     6843.04    468.12 o 
  -3  11  13     4018.72     4194.56    452.24 o 
  -2  11  13    13159.36    14416.15    673.05 o 
  -1  11  13     2383.97     2487.12    445.05 o 
   0  11  13     1143.21     1458.25    433.44 o 
 -11  12  13     9917.94    10306.73    663.72 o 
 -10  12  13    12497.94    12830.48    690.53 o 
  -9  12  13     9313.54     9624.34    656.64 o 
  -8  12  13    17942.58    16865.41    767.94 o 
  -7  12  13     3894.51     3678.34    448.02 o 
  -6  12  13    28761.88    27910.12    765.70 o 
  -5  12  13     4445.32     4176.99    453.96 o 
  -4  12  13    15847.15    14994.16    680.72 o 
  -3  12  13     9700.30     9710.85    562.09 o 
  -2  12  13    16338.58    17388.32    748.00 o 
  -1  12  13     8185.03     9145.78    639.76 o 
   0  12  13       78.52      435.41    469.13 o 
 -12  13  13     9077.31    10786.25    865.00 o 
 -11  13  13      468.06      424.83    541.27 o 
 -10  13  13     7026.33     6483.48    663.47 o 
  -9  13  13     2309.62     2385.53    515.73 o 
  -8  13  13     3913.94     3801.56    514.21 o 
  -7  13  13     6395.58     5744.01    486.20 o 
  -6  13  13     4836.81     4405.62    461.14 o 
  -5  13  13     3594.08     3569.51    467.78 o 
  -4  13  13     1488.69     2138.24    444.66 o 
  -3  13  13     5785.64     5693.70    595.15 o 
  -2  13  13      312.08     -120.03    480.97 o 
  -1  13  13     6818.40     7877.16    672.62 o 
 -11  14  13     3482.85     3695.11    714.06 o 
 -10  14  13     3572.10     3856.92    620.15 o 
  -9  14  13    10343.13    10368.18    680.28 o 
  -8  14  13    14825.70    14030.60    747.40 o 
  -7  14  13     1870.21     1363.88    416.11 o 
  -6  14  13    13461.02    12643.57    633.99 o 
  -5  14  13    12533.53    11741.09    648.66 o 
  -4  14  13     3502.20     3632.56    523.45 o 
  -3  14  13     4647.04     5206.71    704.78 o 
   0   0  14     6320.88     8647.35    726.03 o 
   0   1  14      684.29      488.77    207.55 o 
  -1   2  14    19752.71    20701.98    471.26 o 
   0   2  14     3112.04     3293.75    262.11 o 
  -2   3  14     2361.85     2565.29    284.45 o 
  -1   3  14     2380.49     2449.43    289.91 o 
   0   3  14    31298.47    31963.85    528.20 o 
  -3   4  14     1629.96     1426.09    273.86 o 
  -2   4  14   171909.13   172993.84   1220.95 o 
  -1   4  14     1640.24     1748.65    292.89 o 
   0   4  14    39509.47    39395.44    580.49 o 
  -4   5  14      692.52      584.28    267.33 o 
  -3   5  14      173.54      355.02    271.99 o 
  -2   5  14      110.23     -115.57    269.26 o 
  -1   5  14      678.26      933.30    267.38 o 
   0   5  14    11209.40    11407.29    402.17 o 
  -5   6  14    10556.86    11333.65    455.84 o 
  -4   6  14     1999.76     2157.14    319.87 o 
  -3   6  14       93.91      360.91    282.46 o 
  -2   6  14     2381.25     2658.90    339.55 o 
  -1   6  14    10398.51    10699.59    487.91 o 
   0   6  14   133999.94   133220.94   1373.58 o 
  -6   7  14     4099.24     4156.15    368.04 o 
  -5   7  14       79.64      357.00    299.95 o 
  -4   7  14     8217.50     8499.33    447.64 o 
  -3   7  14     8191.21     8221.56    479.38 o 
  -2   7  14       81.90       75.17    319.98 o 
  -1   7  14     3970.14     3806.07    392.53 o 
   0   7  14    23159.76    24248.43    597.75 o 
  -7   8  14     4645.31     4467.82    402.81 o 
  -6   8  14      349.72      479.19    311.84 o 
  -5   8  14    11654.16    11801.69    508.44 o 
  -4   8  14    32384.14    32796.86    754.25 o 
  -3   8  14    11840.58    11533.59    541.81 o 
  -2   8  14      208.07      -29.40    330.38 o 
  -1   8  14     4678.24     4935.91    438.55 o 
   0   8  14    61885.81    59753.01    908.86 o 
  -8   9  14     2308.22     3262.20    440.04 o 
  -7   9  14     8474.32     7964.17    468.97 o 
  -6   9  14    12506.51    12259.40    546.33 o 
  -5   9  14     1324.56     1740.14    371.21 o 
  -4   9  14     1296.22     1618.27    377.71 o 
  -3   9  14    12589.60    12640.37    568.21 o 
  -2   9  14     8527.16     8224.95    526.23 o 
  -1   9  14     2240.62     2512.43    412.00 o 
   0   9  14     5334.31     6733.26    501.92 o 
  -9  10  14     5616.13     5567.62    502.49 o 
  -8  10  14    48102.05    47008.00    987.94 o 
  -7  10  14     4222.99     4368.94    427.78 o 
  -6  10  14      456.11      397.16    348.54 o 
  -5  10  14      119.77      569.47    355.55 o 
  -4  10  14      143.06      190.10    344.14 o 
  -3  10  14     4388.52     4832.30    471.94 o 
  -2  10  14    49433.47    48441.70    939.53 o 
  -1  10  14     5745.70     5581.82    494.11 o 
   0  10  14    11996.45    12860.04    643.82 o 
 -10  11  14      210.28      165.86    414.28 o 
  -9  11  14     1723.04     2070.91    474.50 o 
  -8  11  14    15471.19    14433.27    652.96 o 
  -7  11  14     4321.13     4618.90    456.18 o 
  -6  11  14       93.74      514.55    353.65 o 
  -5  11  14      110.26       11.59    354.83 o 
  -4  11  14     4362.53     4416.29    468.86 o 
  -3  11  14    15242.12    14467.86    662.86 o 
  -2  11  14     1652.94     2172.98    450.12 o 
  -1  11  14       87.95      423.30    412.97 o 
   0  11  14    15465.68    14685.62    719.41 o 
 -11  12  14        7.67     -471.23    471.23 o 
 -10  12  14      245.04      289.04    448.03 o 
  -9  12  14     2559.96     2647.18    546.11 o 
  -8  12  14     9979.15     9089.91    664.49 o 
  -7  12  14      498.57      520.90    394.49 o 
  -6  12  14   115522.28   111673.36   1542.26 o 
  -5  12  14      424.00      350.74    414.99 o 
  -4  12  14    10238.06    10504.02    640.91 o 
  -3  12  14     2495.45     2765.58    454.50 o 
  -2  12  14      276.75      445.28    435.94 o 
  -1  12  14       22.44     -304.78    444.03 o 
   0  12  14    31526.21    32101.48   1055.94 o 
 -11  13  14      155.19     -266.48    563.61 o 
 -10  13  14      228.90      259.20    530.71 o 
  -9  13  14     4253.90     4271.30    601.00 o 
  -8  13  14     1407.54     1320.69    517.06 o 
  -7  13  14      869.77      533.51    416.12 o 
  -6  13  14      985.05      678.44    431.94 o 
  -5  13  14     1443.78     1234.97    457.68 o 
  -4  13  14     4195.74     4423.71    552.76 o 
  -3  13  14      222.07      522.06    484.79 o 
  -2  13  14      152.12     -212.35    476.05 o 
  -9  14  14     4299.53     4755.04    640.11 o 
  -8  14  14      694.03      247.04    489.76 o 
  -7  14  14      380.17      841.15    428.65 o 
  -6  14  14      715.03     1146.77    500.35 o 
  -5  14  14     4517.35     5228.02    620.15 o 
   0   1  15     8403.27     8552.92    339.80 o 
  -1   2  15     3355.75     3654.12    323.26 o 
   0   2  15       10.99       70.82    228.12 o 
  -2   3  15    26248.09    26339.43    591.02 o 
  -1   3  15    32081.90    32324.06    636.83 o 
   0   3  15       34.91       13.62    235.77 o 
  -3   4  15    12368.21    12344.77    458.30 o 
  -2   4  15     6819.18     6346.13    416.56 o 
  -1   4  15    15354.64    15929.95    511.68 o 
   0   4  15       84.97      352.07    237.38 o 
  -4   5  15      206.98      541.44    306.11 o 
  -3   5  15    23933.67    23389.28    672.95 o 
  -2   5  15    20272.03    20137.34    647.19 o 
  -1   5  15      222.58      780.56    303.84 o 
   0   5  15     8877.42     9032.97    409.84 o 
  -5   6  15    27883.05    27612.99    705.42 o 
  -4   6  15    12927.94    12475.43    526.09 o 
  -3   6  15     9782.41     9833.59    490.86 o 
  -2   6  15    13690.35    13931.83    540.40 o 
  -1   6  15    34922.98    34710.52    781.69 o 
   0   6  15       44.49      -11.93    264.39 o 
  -6   7  15     4699.70     4713.88    419.88 o 
  -5   7  15     7209.91     6854.01    455.05 o 
  -4   7  15     7160.59     7009.23    472.92 o 
  -3   7  15     5712.86     5838.07    467.50 o 
  -2   7  15     6771.85     6798.18    477.82 o 
  -1   7  15     5615.39     5659.46    469.49 o 
   0   7  15     3459.73     3226.75    403.94 o 
  -7   8  15      126.90      278.52    385.29 o 
  -6   8  15     3090.80     2673.28    390.73 o 
  -5   8  15     4002.76     3544.10    415.35 o 
  -4   8  15      316.65      349.29    361.39 o 
  -3   8  15     5386.74     5536.15    461.95 o 
  -2   8  15     3657.22     3647.87    435.42 o 
  -1   8  15      117.15     -104.74    378.10 o 
   0   8  15      118.00      102.40    374.38 o 
  -8   9  15     5291.90     5210.62    503.31 o 
  -7   9  15     6099.41     6469.65    500.21 o 
  -6   9  15    22197.95    22037.53    708.27 o 
  -5   9  15     5962.15     5269.87    474.04 o 
  -4   9  15     7258.20     6331.43    493.55 o 
  -3   9  15    21657.68    22241.91    747.64 o 
  -2   9  15     6644.95     7126.35    527.31 o 
  -1   9  15     6030.74     5472.86    522.84 o 
   0   9  15      499.68      243.62    399.37 o 
  -9  10  15     7160.16     7446.76    581.85 o 
  -8  10  15     9077.85     8809.22    614.60 o 
  -7  10  15     6644.96     6109.69    520.80 o 
  -6  10  15      162.31      234.52    373.88 o 
  -5  10  15    12182.39    12405.68    601.90 o 
  -4  10  15      151.57       60.51    364.00 o 
  -3  10  15     5121.24     5017.27    494.68 o 
  -2  10  15     8973.97     9108.93    582.36 o 
  -1  10  15     5244.78     5853.70    559.22 o 
   0  10  15       47.61      -36.40    403.05 o 
 -10  11  15     1833.90     1985.74    514.82 o 
  -9  11  15     5028.10     4827.11    558.07 o 
  -8  11  15     1892.95     1690.40    474.47 o 
  -7  11  15     3834.82     3690.26    475.38 o 
  -6  11  15     5465.14     5192.18    489.93 o 
  -5  11  15     7089.12     6481.71    501.22 o 
  -4  11  15     3369.86     3880.30    480.56 o 
  -3  11  15     1917.65     1684.68    443.90 o 
  -2  11  15     6646.12     7122.17    579.68 o 
  -1  11  15     2027.09     1619.66    490.35 o 
   0  11  15     6614.69     6345.69    651.31 o 
 -11  12  15    10237.03    10880.20    754.68 o 
 -10  12  15     4555.74     5129.98    601.39 o 
  -9  12  15     7604.24     7748.82    714.53 o 
  -8  12  15      459.19      623.69    491.95 o 
  -7  12  15     4746.06     4541.36    540.79 o 
  -6  12  15    20205.70    19840.28    791.05 o 
  -5  12  15     5473.71     5216.33    538.31 o 
  -4  12  15      698.28      949.23    472.44 o 
  -3  12  15     7448.56     8042.01    609.23 o 
  -2  12  15     4047.92     5064.18    576.00 o 
  -1  12  15     7665.33     8287.39    693.79 o 
 -10  13  15     8910.36     8354.13    767.79 o 
  -9  13  15     6136.50     5785.88    668.87 o 
  -8  13  15     2404.44     2100.61    563.28 o 
  -7  13  15     4533.65     4057.10    546.27 o 
  -6  13  15     3203.20     2841.27    515.30 o 
  -5  13  15     2697.21     2703.55    523.06 o 
  -4  13  15     4519.33     4171.91    578.64 o 
  -3  13  15     6624.04     6160.87    722.55 o 
   0   0  16   223112.27   221114.61   4918.52 o 
   0   1  16     6654.00     6196.73    365.70 o 
  -1   2  16    52103.80    51302.68    758.44 o 
   0   2  16       40.83      174.33    300.92 o 
  -2   3  16       90.71       20.39    290.78 o 
  -1   3  16      160.22      391.59    301.36 o 
   0   3  16     2686.39     4134.52    384.36 o 
  -3   4  16     6348.43     6038.82    436.88 o 
  -2   4  16     9989.92    11318.99    514.00 o 
  -1   4  16     6337.07     5972.40    406.56 o 
   0   4  16    16980.71    17635.14    562.66 o 
  -4   5  16    14471.85    14624.78    590.14 o 
  -3   5  16     1118.68     1005.20    362.17 o 
  -2   5  16      973.38     1150.57    367.09 o 
  -1   5  16    14312.36    14138.98    551.81 o 
   0   5  16    20931.51    21053.02    634.55 o 
  -5   6  16      926.68     1321.77    370.26 o 
  -4   6  16     6670.05     7536.35    484.84 o 
  -3   6  16     9670.63    11295.19    562.38 o 
  -2   6  16     5843.00     5936.80    487.54 o 
  -1   6  16     1124.56      875.35    348.49 o 
   0   6  16    16214.06    14631.17    629.46 o 
  -6   7  16      108.21      147.80    381.85 o 
  -5   7  16    12849.17    12010.53    622.34 o 
  -4   7  16    17208.78    16987.04    691.80 o 
  -3   7  16    17277.60    16699.63    693.88 o 
  -2   7  16    13200.17    12152.87    646.12 o 
  -1   7  16      158.53      189.10    361.85 o 
   0   7  16    26646.49    27915.91    887.47 o 
  -7   8  16     1887.09     1663.03    480.76 o 
  -6   8  16     1707.55     1797.84    451.82 o 
  -5   8  16    14928.45    14169.72    670.28 o 
  -4   8  16    55469.91    54988.35   1034.12 o 
  -3   8  16    15003.76    14391.87    668.67 o 
  -2   8  16     1362.57     1742.70    423.19 o 
  -1   8  16     1433.06     1350.84    448.48 o 
   0   8  16    26803.72    26295.25    926.94 o 
  -8   9  16      111.64      -85.87    431.02 o 
  -7   9  16      754.78      335.96    418.43 o 
  -6   9  16    30115.25    30291.67    835.14 o 
  -5   9  16      117.09      228.50    380.63 o 
  -4   9  16      126.08      322.79    393.59 o 
  -3   9  16    30163.78    31214.50    859.25 o 
  -2   9  16      793.02      401.03    421.21 o 
  -1   9  16      131.78      182.26    427.98 o 
   0   9  16    19263.71    19749.90    838.08 o 
  -9  10  16     1282.02     1359.49    489.73 o 
  -8  10  16    20193.51    20005.43    888.85 o 
  -7  10  16     9143.17     9429.04    605.84 o 
  -6  10  16      962.70      711.79    402.56 o 
  -5  10  16     8788.27     8959.52    570.94 o 
  -4  10  16     1247.34     1048.02    419.42 o 
  -3  10  16     9330.56    10673.51    627.22 o 
  -2  10  16    19492.49    19751.46    818.00 o 
  -1  10  16     1277.45     1227.99    488.34 o 
   0  10  16     2390.09     2922.66    550.96 o 
 -10  11  16     6255.89     5527.20    644.84 o 
  -9  11  16      531.42      412.25    528.16 o 
  -8  11  16    15772.67    15406.35    831.52 o 
  -7  11  16      957.43     1270.35    447.60 o 
  -6  11  16     2708.30     2766.43    462.20 o 
  -5  11  16     2518.23     1659.22    432.88 o 
  -4  11  16      830.00      797.23    434.16 o 
  -3  11  16    15981.31    15285.47    725.21 o 
  -2  11  16      442.44      757.46    498.99 o 
  -1  11  16     5757.62     6216.67    656.83 o 
   0  11  16    27511.22    25619.20   1111.09 o 
 -10  12  16     1444.51     1624.76    575.32 o 
  -9  12  16    11288.88    11487.54    876.94 o 
  -8  12  16     3254.82     3499.82    621.85 o 
  -7  12  16     3466.15     3589.59    563.92 o 
  -6  12  16     1957.96     1730.83    519.25 o 
  -5  12  16     3594.83     3523.13    567.71 o 
  -4  12  16     2454.03     2920.60    570.10 o 
  -3  12  16    11112.16    10928.50    680.89 o 
  -2  12  16     1010.77      851.41    518.31 o 
   0   1  17     5247.75     5595.98    412.95 o 
  -1   2  17     3995.71     4486.50    389.99 o 
   0   2  17        6.08      235.68    363.54 o 
  -2   3  17    22389.59    22795.29    690.96 o 
  -1   3  17    17080.55    17323.41    605.75 o 
   0   3  17       26.41     -184.03    359.08 o 
  -3   4  17    12258.85    12357.12    551.15 o 
  -2   4  17      704.10      778.44    383.67 o 
  -1   4  17     9791.36    10219.33    513.56 o 
   0   4  17       10.51      551.51    381.84 o 
  -4   5  17      543.93      981.90    397.60 o 
  -3   5  17    16091.12    16488.89    686.21 o 
  -2   5  17    19826.08    20001.08    714.02 o 
  -1   5  17      531.29     1040.68    376.22 o 
   0   5  17     6084.82     6513.79    559.70 o 
  -5   6  17    23313.16    22436.38    888.77 o 
  -4   6  17     9944.21     9928.34    669.75 o 
  -3   6  17     4961.49     5697.20    544.10 o 
  -2   6  17     9314.49     9073.97    611.44 o 
  -1   6  17    18005.96    17328.59    719.97 o 
   0   6  17       30.80      606.54    434.85 o 
  -6   7  17     3826.01     4175.17    548.22 o 
  -5   7  17     4302.26     4015.44    558.03 o 
  -4   7  17     6303.69     5939.88    539.24 o 
  -3   7  17     7448.31     7359.58    553.94 o 
  -2   7  17     4608.78     4455.29    518.51 o 
  -1   7  17     3440.79     3505.55    553.98 o 
   0   7  17     3127.36     3645.70    549.25 o 
  -7   8  17        0.73      386.71    514.48 o 
  -6   8  17     3088.52     2863.19    501.19 o 
  -5   8  17     5674.54     5211.35    559.40 o 
  -4   8  17     2937.31     3064.82    508.35 o 
  -3   8  17     4223.81     3956.96    521.28 o 
  -2   8  17     2951.03     2862.94    517.92 o 
  -1   8  17        3.69      168.42    478.78 o 
   0   8  17        1.03      -89.27    467.25 o 
  -8   9  17     4671.34     4571.60    642.79 o 
  -7   9  17     5466.83     5160.05    635.99 o 
  -6   9  17    17321.72    16999.14    810.48 o 
  -5   9  17     4887.21     4254.16    530.25 o 
  -4   9  17     3587.48     3465.45    520.31 o 
  -3   9  17    17967.26    17381.87    827.30 o 
  -2   9  17     4714.23     4779.15    573.07 o 
  -1   9  17     3807.87     3578.87    587.10 o 
   0   9  17       21.45      271.40    501.56 o 
  -9  10  17     4862.33     5391.98    720.76 o 
  -8  10  17      894.85      717.45    528.67 o 
  -7  10  17     4956.94     4990.33    577.17 o 
  -6  10  17       85.23     -347.15    426.24 o 
  -5  10  17     7487.09     7926.33    594.24 o 
  -4  10  17       55.49      -87.01    444.62 o 
  -3  10  17     6278.31     5378.73    586.07 o 
  -2  10  17      934.33     1225.25    510.67 o 
  -1  10  17     6770.57     7300.18    691.65 o 
   0  10  17      131.84      149.29    546.92 o 
 -10  11  17     1801.28     1741.21    695.80 o 
  -9  11  17     5896.05     5753.86    696.92 o 
  -8  11  17     2399.91     2429.79    586.56 o 
  -7  11  17     2964.57     2711.46    541.76 o 
  -6  11  17     7546.91     6666.96    592.28 o 
  -5  11  17     6276.82     5745.28    588.65 o 
  -4  11  17     3122.80     3291.49    567.15 o 
  -3  11  17     2420.71     2500.34    555.41 o 
  -2  11  17     4053.17     4125.21    613.83 o 
  -1  11  17     1701.68     1709.40    625.66 o 
  -8  12  17      384.95      808.53   1160.71 o 
  -7  12  17     3546.52     4058.17    634.91 o 
  -6  12  17    13998.43    14102.83    816.75 o 
  -5  12  17     2793.96     2847.59    575.81 o 
  -4  12  17      257.37      120.31   1015.67 o 
   0   0  18    10899.58    11612.32   1590.66 o 
   0   1  18       85.77      206.66    293.17 o 
  -1   2  18      891.12     1254.60    326.81 o 
   0   2  18       16.01     -325.15    363.56 o 
  -2   3  18     4818.52     4583.33    483.21 o 
  -1   3  18     5109.25     4325.40    540.45 o 
   0   3  18    35413.87    33925.73    876.26 o 
  -3   4  18       43.47     -133.13    380.91 o 
  -2   4  18    81598.46    80951.76   1324.73 o 
  -1   4  18      150.46     -153.62    420.33 o 
   0   4  18    16893.36    16646.96    755.05 o 
  -4   5  18     3132.48     3495.78    574.20 o 
  -3   5  18     1384.51     1627.78    498.23 o 
  -2   5  18     1626.45     2037.87    515.85 o 
  -1   5  18     3208.20     3444.19    573.91 o 
   0   5  18      827.67      870.53    504.02 o 
  -5   6  18    10461.73    10148.46    744.77 o 
  -4   6  18     2225.05     2221.59    560.97 o 
  -3   6  18     3383.80     2549.51    551.91 o 
  -2   6  18     2337.17     2487.35    550.54 o 
  -1   6  18    10358.44    10807.05    792.10 o 
   0   6  18    20656.76    21164.79    998.18 o 
  -6   7  18     4143.22     4080.07    648.04 o 
  -5   7  18     2034.87     2366.89    532.44 o 
  -4   7  18     1545.74     1994.15    533.86 o 
  -3   7  18     1786.80     2010.03    517.48 o 
  -2   7  18     1900.38     1610.20    499.73 o 
  -1   7  18     4119.26     4171.62    608.24 o 
   0   7  18     7290.49     7928.64    778.93 o 
  -7   8  18     9731.51     9328.90    784.65 o 
  -6   8  18      500.06      464.44    511.25 o 
  -5   8  18     1785.79     1844.94    534.72 o 
  -4   8  18    13890.69    12873.72    767.50 o 
  -3   8  18     1408.52     1859.25    520.24 o 
  -2   8  18      494.63      885.21    509.51 o 
  -1   8  18     9911.75    10100.45    734.86 o 
   0   8  18    19547.41    18269.61   1019.95 o 
  -8   9  18     3209.26     3232.96    679.07 o 
  -7   9  18     8394.71     7442.20    775.89 o 
  -6   9  18      389.85      288.21    506.20 o 
  -5   9  18     2651.72     2528.33    535.19 o 
  -4   9  18     2346.37     2699.24    510.42 o 
  -3   9  18      433.99      758.36    526.83 o 
  -2   9  18     8092.87     7763.07    699.01 o 
  -1   9  18     3353.02     4050.03    616.88 o 
   0   9  18      211.63      -59.44    608.05 o 
  -9  10  18     6164.75     5730.77    826.84 o 
  -8  10  18    27647.58    26058.55   1210.91 o 
  -7  10  18      452.89      319.54    580.37 o 
  -6  10  18      197.11      544.94    499.35 o 
  -5  10  18     1754.42     1624.10    496.29 o 
  -4  10  18       71.80      262.61    481.11 o 
  -3  10  18      304.19      559.34    527.65 o 
  -2  10  18    28518.34    29433.35   1221.68 o 
  -1  10  18     5839.67     6159.13    729.95 o 
  -8  11  18     3958.92     5745.56   3210.79 o 
  -7  11  18    11843.99    11701.74    780.30 o 
  -6  11  18     1103.41     1603.74    548.98 o 
  -5  11  18     1174.57     1262.22    542.24 o 
  -4  11  18    12000.48    11910.73    788.65 o 
  -3  11  18     4375.60     3382.91   1464.47 o 
   0   1  19     4579.43     4415.14    604.06 o 
  -1   2  19     3007.52     3692.60    575.81 o 
   0   2  19    16045.67    15875.46    855.76 o 
  -2   3  19    15544.39    15170.35    790.73 o 
  -1   3  19    12479.93    12370.91    760.96 o 
   0   3  19       11.89     -149.27    481.60 o 
  -3   4  19     7660.55     7967.34    679.32 o 
  -2   4  19        5.20     -180.35    484.15 o 
  -1   4  19     5899.72     6154.95    654.52 o 
   0   4  19    20385.36    20031.05    964.16 o 
  -4   5  19      159.90       50.85    499.25 o 
  -3   5  19    11180.57    10438.20    738.48 o 
  -2   5  19    14260.60    14435.93    842.31 o 
  -1   5  19      190.10      594.00    520.14 o 
   0   5  19     2728.58     2798.63    604.43 o 
  -5   6  19    15573.90    14977.45    901.58 o 
  -4   6  19    17870.86    17707.52    959.57 o 
  -3   6  19     4050.28     3925.60    653.42 o 
  -2   6  19    23436.27    22605.72   1079.06 o 
  -1   6  19    12247.97    11577.10    827.15 o 
   0   6  19       18.23      511.81    607.57 o 
  -6   7  19     3903.40     3601.42    711.07 o 
  -5   7  19     4102.38     3346.58    646.47 o 
  -4   7  19     3045.42     3254.66    661.21 o 
  -3   7  19     3426.39     3383.89    676.66 o 
  -2   7  19     3800.85     3063.51    624.80 o 
  -1   7  19     3808.17     3749.77    686.62 o 
   0   7  19     4806.08     4090.11    732.71 o 
  -7   8  19       91.03      -72.84    570.93 o 
  -6   8  19    12482.24    12738.28    912.67 o 
  -5   8  19     4348.88     4171.06    682.55 o 
  -4   8  19      514.70      345.85    536.08 o 
  -3   8  19     3407.69     3194.67    623.61 o 
  -2   8  19    15328.13    14774.33    956.47 o 
  -1   8  19       95.29      180.65    591.64 o 
   0   8  19     9293.11     8699.91    873.25 o 
  -8   9  19     2257.35     2224.94    696.83 o 
  -7   9  19     1795.93     2463.53    672.30 o 
  -6   9  19    10806.51    10729.89    818.42 o 
  -5   9  19     4967.06     4284.54    643.53 o 
  -4   9  19     3687.33     3645.33    617.17 o 
  -3   9  19    10620.46    11550.35    866.40 o 
  -2   9  19     1261.33     1277.22    612.98 o 
  -1   9  19     1756.13     1851.71    679.59 o 
  -7  10  19     2695.46     2210.83    698.78 o 
  -6  10  19    15613.61    13899.84    917.41 o 
  -5  10  19     7044.69     7201.83    782.79 o 
  -4  10  19    16048.92    15358.24    922.36 o 
  -3  10  19     3614.21     3758.05    694.13 o 
   0   0  20   143344.42   142425.28   6883.78 o 
   0   1  20      171.99      562.84    526.42 o 
  -1   2  20     4908.61     5433.76    643.97 o 
   0   2  20     3464.24     3550.72    612.83 o 
  -2   3  20      913.39     1212.55    534.79 o 
  -1   3  20      917.13     1007.00    527.68 o 
   0   3  20     7743.31     7570.24    724.48 o 
  -3   4  20      875.04      443.11    536.26 o 
  -2   4  20    32211.96    32610.49   1162.09 o 
  -1   4  20      906.69      943.78    548.05 o 
   0   4  20     3190.19     3433.93    671.87 o 
  -4   5  20       58.46      224.29    579.61 o 
  -3   5  20      477.42     1092.57    562.86 o 
  -2   5  20      489.54      599.44    567.58 o 
  -1   5  20       59.08      629.84    564.56 o 
   0   5  20     1835.81     2061.46    626.77 o 
  -5   6  20     4110.24     4802.34    728.10 o 
  -4   6  20     8388.36     8602.06    797.85 o 
  -3   6  20       89.95       88.33    590.52 o 
  -2   6  20     8627.01     8664.04    804.90 o 
  -1   6  20     4053.60     3800.69    738.38 o 
   0   6  20    24437.45    22719.32   1185.04 o 
  -6   7  20     1722.56     1574.97    666.37 o 
  -5   7  20      135.51      185.01    567.71 o 
  -4   7  20     4445.42     5101.56    746.97 o 
  -3   7  20     4469.67     5067.04    747.75 o 
  -2   7  20      142.20      -37.62    599.42 o 
  -1   7  20     1690.46      990.97    657.00 o 
   0   7  20     5375.94     5491.04    805.11 o 
  -7   8  20     2654.81     2887.60    717.43 o 
  -6   8  20     4437.28     4503.75    767.05 o 
  -5   8  20     2095.44     2033.12    658.60 o 
  -4   8  20    74859.50    76455.66   1881.57 o 
  -3   8  20     2180.32     1046.27    667.40 o 
  -2   8  20     4632.15     4480.04    744.15 o 
  -1   8  20     2704.72     3031.97    739.36 o 
  -6   9  20     4151.23     4750.29    801.61 o 
  -5   9  20      994.02      925.69    638.37 o 
  -4   9  20      946.91      181.24    656.68 o 
  -3   9  20     4218.88     4287.47    822.79 o 
   0   1  21        0.59       72.41    575.41 o 
  -1   2  21     3031.13     3094.81    656.61 o 
   0   2  21     2644.78     3056.54    631.74 o 
  -2   3  21     7212.36     6814.90    723.39 o 
  -1   3  21     6129.38     6753.28    726.89 o 
   0   3  21       16.01      134.08    552.34 o 
  -3   4  21     2313.88     2567.05    647.35 o 
  -2   4  21     1314.41     1160.12    581.86 o 
  -1   4  21     1896.16     2376.47    657.10 o 
   0   4  21     2401.34     1920.21    651.49 o 
  -4   5  21      178.65      745.60    652.07 o 
  -3   5  21     6333.61     6198.02    755.36 o 
  -2   5  21     7045.27     7319.71    782.31 o 
  -1   5  21      164.84       76.76    629.10 o 
   0   5  21      102.73      126.06    669.93 o 
  -5   6  21     8012.38     8057.40    875.77 o 
  -4   6  21     6694.08     7068.40    811.05 o 
  -3   6  21     2912.92     2826.58    691.41 o 
  -2   6  21     4693.35     4689.77    751.60 o 
  -1   6  21     7803.39     8690.28    948.38 o 
   0   6  21       10.83      238.24    641.37 o 
  -6   7  21       71.59      127.88    661.66 o 
  -5   7  21     2443.61     2891.30    771.23 o 
  -4   7  21      632.04      550.58    636.64 o 
  -3   7  21      801.45      645.97    640.15 o 
  -2   7  21     2615.68     1790.74    728.28 o 
  -1   7  21       52.16      315.27    688.63 o 
   0   0  22     1070.03     1140.33   1565.99 o 
   0   1  22       98.53      -37.50    606.28 o 
  -1   2  22      343.01      255.31    613.64 o 
   0   2  22      145.39      784.76    637.68 o 
  -2   3  22     3958.38     3471.83    732.63 o 
  -1   3  22     3881.31     4116.34    739.09 o 
   0   3  22    22467.55    21038.56   1131.44 o 
  -3   4  22       69.51      191.62    628.84 o 
  -2   4  22    29323.88    28301.35   1250.17 o 
  -1   4  22       40.50      738.15    650.77 o 
   0   4  22     7921.98     8903.46    865.56 o 
  -4   5  22     4184.97     4733.69    813.78 o 
  -3   5  22     2300.43     2173.53    738.87 o 
  -2   5  22     2341.02     2518.17    744.95 o 
  -1   5  22     4236.51     4102.10    789.73 o 
   0   5  22       38.21      996.17    755.18 o 
  -3   6  22     4438.41     4003.04   1514.51 o 
   0   1  23     6830.93     5994.49    819.41 o 
  -1   2  23     3038.29     2942.34    746.23 o 
   0   2  23      599.28       91.98    664.82 o 
  -2   3  23     9080.97     9370.49   1299.33 o 
  -1   3  23    12747.07    14083.19   1450.12 o 
                                                 
